# Supplementary material for: Cross-talk of Three Molecular Subtypes of Telomere Maintenance Defines Clinical Characteristics and Tumor Microenvironment in Gastric Cancer
Source: J Cancer. 2024 Apr 15;15(10):3227–41. doi: 10.7150/jca.92207 (PMC11064253; doi:10.7150/jca.92207)
Supplement: Supplementary file 1 — Supplementary figures and tables. [file jcav15p3227s1.zip › Table S1.xlsx]

## Sheet: Sheet 1
Id
