# Supplementary material for: Cross-talk of Three Molecular Subtypes of Telomere Maintenance Defines Clinical Characteristics and Tumor Microenvironment in Gastric Cancer
Source: J Cancer. 2024 Apr 15;15(10):3227–41. doi: 10.7150/jca.92207 (PMC11064253; doi:10.7150/jca.92207)
Supplement: Supplementary file 1 — Supplementary figures and tables. [file jcav15p3227s1.zip › Table S2.xlsx]

## Sheet: Table S1 revision
Clinical traits of the three TMCs
TM_cluster	Overall	TMC1	TMC2	TMC3	p
n	1310	178	528	604
Dataset (%)					0.435
GSE15459	192 (14.7)	33 (18.5)	74 (14.0)	85 (14.1)
GSE66229	300 (22.9)	34 (19.1)	114 (21.6)	152 (25.2)
GSE84437	433 (33.1)	61 (34.3)	181 (34.3)	191 (31.6)
TCGA	385 (29.4)	50 (28.1)	159 (30.1)	176 (29.1)
OS = 1 (%)	615 (46.9)	109 (61.2)	277 (52.5)	229 (37.9)	<0.001
OS.time (mean (SD))	46.4 (41.6)	40.6 (38.6)	43.6 (41.4)	50.4 (42.3)	0.003
Age (mean (SD))	62.4 (11.8)	57.2 (12.5)	61.9 (12.0)	64.4 (10.7)	<0.001
Gender (%)					0.017
female	399 (30.5)	72 (40.4)	153 (29.0)	174 (28.8)
male	778 (59.4)	96 (53.9)	319 (60.4)	363 (60.1)
unknow	133 (10.2)	10 (5.6)	56 (10.6)	67 (11.1)
Stage (%)					0.002
I	89 (6.8)	11 (6.2)	18 (3.4)	60 (9.9)
II	233 (17.8)	29 (16.3)	90 (17.0)	114 (18.9)
III	264 (20.2)	41 (23.0)	115 (21.8)	108 (17.9)
IV	153 (11.7)	25 (14.0)	65 (12.3)	63 (10.4)
unknow	571 (43.6)	72 (40.4)	240 (45.5)	259 (42.9)
T_stage (%)					<0.001
T1	22 (1.7)	0 (0.0)	5 (0.9)	17 (2.8)
T2	263 (20.1)	17 (9.6)	89 (16.9)	157 (26.0)
T3	322 (24.6)	51 (28.7)	139 (26.3)	132 (21.9)
T4	374 (28.5)	66 (37.1)	163 (30.9)	145 (24.0)
TX	4 (0.3)	1 (0.6)	2 (0.4)	1 (0.2)
unknow	325 (24.8)	43 (24.2)	130 (24.6)	152 (25.2)
N_stage (%)					0.024
N0	204 (15.6)	33 (18.5)	59 (11.2)	112 (18.5)
N1	374 (28.5)	39 (21.9)	162 (30.7)	173 (28.6)
N2	265 (20.2)	41 (23.0)	119 (22.5)	105 (17.4)
N3	139 (10.6)	21 (11.8)	57 (10.8)	61 (10.1)
NX	3 (0.2)	1 (0.6)	1 (0.2)	1 (0.2)
unknow	325 (24.8)	43 (24.2)	130 (24.6)	152 (25.2)
M_stage (%)					0.192
M0	509 (38.9)	67 (37.6)	194 (36.7)	248 (41.1)
M1	43 (3.3)	7 (3.9)	23 (4.4)	13 (2.2)
unknow	758 (57.9)	104 (58.4)	311 (58.9)	343 (56.8)
TP53_mutation (%)					0.072
No	130 (9.9)	26 (14.6)	56 (10.6)	48 (7.9)
unknow	1061 (81.0)	140 (78.7)	426 (80.7)	495 (82.0)
Yes	119 (9.1)	12 (6.7)	46 (8.7)	61 (10.1)
KRAS_mutation (%)					0.394
No	228 (17.4)	36 (20.2)	96 (18.2)	96 (15.9)
unknow	1061 (81.0)	140 (78.7)	426 (80.7)	495 (82.0)
Yes	21 (1.6)	2 (1.1)	6 (1.1)	13 (2.2)
