# Supplementary material for: Cross-talk of Three Molecular Subtypes of Telomere Maintenance Defines Clinical Characteristics and Tumor Microenvironment in Gastric Cancer
Source: J Cancer. 2024 Apr 15;15(10):3227–41. doi: 10.7150/jca.92207 (PMC11064253; doi:10.7150/jca.92207)
Supplement: Supplementary file 1 — Supplementary figures and tables. [file jcav15p3227s1.zip › Table S3.xlsx]

## Sheet: Sheet 1
turquoise_module	yellow_module
ASF1B	HMBOX1
ATR	TERF2IP
BLM	CIRBP
CBX3	CREBBP
FANCD2	CSRP1
FEN1	DCTN2
NSMCE2	DDX5
PCNA	EID3
PINX1	HIC1
RPA2	LGALS1
SUMO1	NSMCE3
TERF2	PHF1
TOP3A	PRMT2
XRCC6	RBL2
DNMT1	SMARCA1
PARP2	TDRD10
ACTR5	TDRD6
ALYREF	TMEM109
SLF1	WDR82
ANP32B	YBX3
ANP32E	AR
APEX1	EPAS1
ARF3	GLI1
AURKA	GLI2
AURKB	NR2F2
BARD1	STAT3
BCCIP	HABP4
BRCA2	RRAGA
BRIP1	RRAGB
BUB3	EZH1
FAAP24	SIRT4
C1QBP	ACTB
TTI2	AMPH
CACYBP	ANXA5
CBFB	ZFP36L1
POLR1A	CALD1
CCNA2	CKB
CCT4	DBN1
CCT5	DCX
CDC25A	DPYSL3
CDC25B	ENO2
CDCA8	FES
CDK1	NAP1L1
CHAF1B	NEFL
CHEK1	PALM
CHEK2	PCP4
CHMP4B	PDE1B
CHTF18	TAGLN
CLIC1	WFS1
CLSPN	PEA15
CPSF6	BAG3
CSE1L	GFPT2
DBF4B	UFSP2
DCLRE1A	ENAH
DCLRE1B	RGMA
DDB1	DDX24
DNAJB1	CAMK1D
DNAJC9	PRX
DNMT3B	RBKS
E2F2	PDLIM2
E2F3	AHNAK
E2F4	AFAP1L2
ECT2	CPNE2
EFTUD2	BOD1L1
EIF4H	TOR1AIP1
EIF5A	PDGFRA
ELAVL1	MAP4
EMD	CAMK2A
EME1	CDKL2
ERCC3	DLG2
ESRRA	DLG4
EXO1	CAMK2G
FANCA	DMPK
FANCB	EPHA4
FANCC	GAP43
FANCE	MAP3K3
FANCF	PRKAR2B
FANCG	EPHA6
FANCI	GLG1
FANCL	SERPINH1
FBL	OXCT1
FUBP1	PAFAH1B1
FUS	CHN1
GAR1	PNCK
GEN1	RAB29
GET4	RAB7B
GMNN	CALM1
GMPS	FOXP2
GNL3	ARHGAP23
HDAC1	HIP1
HDAC2	LRCH2
HDAC3	CDK14
HDGF	VAMP1
HMGB1	SYDE1
HMGB2	TUBB6
HMGB3	ARRDC3
HSD17B10	PRKD1
IDH3A	VAMP2
INO80B	FOXF2
KAT2B	TRIM23
KDM1A	ARL4D
KDM4A	FOXO1
KHDRBS1	CAMK1
KHSRP	ABCC9
KIF4A	TLN1
KPNB1	RAB32
LASP1	PPM1F
LIG1	RAB9B
LIG3	ELOVL2
LMNB1	ZMIZ1
LRRC41	RRAGD
MCM2	TSPYL4
MCM3	TSPYL2
MCM4	ELOVL4
MCM5	ARHGAP10
MCM6	SYDE2
MCM7	TSPYL5
MCRS1	ARRDC4
MDC1	MED13L
MKI67	PLCD4
MORC4	PLCL1
MRE11	TENM3
MSH6	MXI1
MUTYH	MYOCD
NABP2	KLF9
NAT10	TCEAL7
NCAPG	GREM1
NDC80	PURA
NFRKB	SUN2
NHP2	TFE3
NIPBL	KLF12
NIPSNAP1	KLF8
NOP9	FOXN3
NR2C2	TRPS1
NR2F6	JAZF1
NSUN2	TEAD1
NUDC	TEAD2
OLA1	TEAD3
ORC1	KCNS3
ORC2	RARRES2
ORC4	NLGN4X
ORC5	ANOS1
ORC6	ACTN1
PA2G4	DST
PABPC1	CSNK2A2
PALB2	DMD
PARP1	FHL1
PAXIP1	MECP2
PDCD6	MYH9
PES1	MYH10
PKMYT1	MYO1C
PLK1	NME4
POLA1	PLAT
POLA2	PLOD2
POLD1	REV3L
POLD2	RYR2
POLD3	UTRN
POLE	AASS
POLE2	SYNE1
POLE3	MACF1
POLR1C	ARHGAP20
POLR1E	KCTD15
PPME1	CFAP58
PPP1CA	HDAC9
PRIM1	DIP2C
PRIM2	DUSP22
PRKDC
PRMT1
PRMT3
PRMT5
PRPF19
PSMB6
PSMD5
PSME3
RAB35
RAD18
RAD21
RAD23B
RAD51
RAD51AP1
RAD51D
RAD54B
RAD54L
RBBP8
RBL1
RBM14
RCC1
RCC2
RCOR1
RECQL4
RECQL5
RFC2
RFC3
RFC4
RFC5
RMI1
RMI2
RNF8
RPA3
RUVBL1
RUVBL2
SAE1
SET
SGO1
SEM1
SHMT1
SIRT6
SLX4IP
SMC1A
SMG5
SMG7
SNRPA1
SSRP1
STIP1
STOML2
SUPT16H
SUV39H1
SUV39H2
TAF15
TAGLN2
TARDBP
TCOF1
TDP1
TDRKH
TFRC
TMEM201
TNKS
TOP1
TOP2A
TOPBP1
TPR
TRIP13
TTI1
VCP
WRN
WRNIP1
XPO1
XRCC2
XRCC3
YWHAB
YWHAE
YWHAG
BRCA1
CTCF
E2F6
EWSR1
MYB
TFAP4
USF1
BAZ2A
ETV4
ACD
NAF1
MPHOSPH6
DNA2
IDH1
RINT1
TP53RK
HNRNPM
OSGEP
PIF1
SERBP1
YRDC
ATAD5
MMS19
CCNT1
UBE2A
EZH2
NAA10
THOC5
THOC1
THOC2
THOC6
ACAT2
AHCY
ANXA2
CLK3
GAPDH
GSS
HLCS
HMGN2
LDHA
MVK
NASP
NCL
PRDX1
PFKP
PPM1G
PEX5
RABIF
SRM
TALDO1
TKT
TPI1
IFRD2
MAP7
PRDX6
KEAP1
DPP3
BCAP31
RTN3
TUBB3
PAICS
ARID3B
RGS14
WDR4
TOMM34
WDR5
SH3BP1
KLHDC4
RPP25
BANP
LYAR
LANCL2
CORO1B
C12orf43
C1orf35
SYAP1
CCDC43
TUBB
NAIF1
PHYHD1
CCDC137
HSP90AB1
PKM
SRSF6
AIMP2
DDX39A
ACOT7
LGALSL
MRTO4
THG1L
MAGOHB
CEP85
NOL12
ZC3H18
CDK2
ZNF451
HNRNPA2B1
SENP5
PGD
PAFAH1B3
CFL1
TRIM15
TUBB4B
CPSF4
GRHL2
HNRNPD
HSP90AA1
KLF2
CASK
DNAJC3
NEK2
NEK6
DTYMK
FGFR4
IRAK1
MAPKAPK5
MET
MPZL1
NEK4
RPS6KB2
SPA17
STK26
ILF3
DAP3
RPN2
PC
ATP1A1
HNRNPC
IGF2BP2
SLC25A5
RPN1
FARSA
ATP2A2
NONO
SLC3A2
AIFM1
GIGYF2
CDC37
NAA15
APEH
ILF2
YBX1
RPL26L1
WDHD1
PSPH
PSAT1
GSPT1
PUS7
UROS
POR
USP21
FPGS
RPS21
BRMS1
RRM1
CSTF3
PRPS2
ACTR3B
INCENP
SLC7A6
PNKD
ZGRF1
RAP1GDS1
ADK
PPP6C
RACGAP1
GINS3
SMARCA4
MOV10
PSMB5
HYOU1
DOLPP1
SEC61A2
NDOR1
SIN3A
ARHGAP27
POC1A
CDK5
CDK16
PPP2R1B
DHX35
DHX33
BNIP1
FOXM1
PRPF4
CDC20
PIK3CB
USP39
CLPB
PSMD11
TFAM
ISCA2
TRAP1
SIGMAR1
HSPH1
CDK19
HIP1R
HMG20A
CSTF2
TXNIP
PSMD12
ARRDC1
GPS1
SUZ12
AHSA1
PRPSAP1
OGG1
PDK4
POLR2G
PSMC3
PSMD8
SMARCC1
HSP90B1
SLC7A5
CDK13
CDC23
POLR2D
MRPL49
RNASEH2A
PSMC4
NUFIP1
SEC61A1
MRM2
ATAD2
SLC7A11
PIK3R4
MDN1
DHX34
EIF4A3
UPF2
GPATCH4
NAA20
LSM7
LSM8
DNAJB11
IWS1
PNPO
DNAJC11
LSG1
LRRC59
AARS2
UPF3B
NOC4L
DSCC1
ERMP1
ILKAP
ARPC5L
PRPF38A
VPS25
RHPN2
HELB
RHPN1
EXOSC6
LRR1
PPM1K
PCSK9
ARL5B
TSEN54
APAF1
SART3
UAP1L1
STX10
STX6
FXN
SLC25A33
MRPS11
RIDA
CSNK1D
CSNK1G1
VRK1
CENPO
MASTL
NCAPD3
FOXD2
HNF4A
FOSL1
ZBTB9
ZBTB16
CCNE1
CCNE2
CCT3
CCT6A
CCT8
CDC45
DMC1
DOT1L
HNRNPU
NVL
SHQ1
SNRPB
SNRPD3
SNRPE
WRAP53
MLX
RBBP4
KLF3
YY1
TEAD4
CCNB1
DHFR
DSG2
HMMR
PDCD2
NFE2L3
PASK
FRAT2
NUP107
ACLY
CENPF
CSNK2B
ERH
GTF2A1
IVD
KPNA2
MYO10
PFKL
RNF2
SFPQ
SNRPD1
TAF2
SF1
TBPL1
SF3B4
PITRM1
PRDX4
GPATCH8
SDF2L1
REPIN1
RBM15B
YTHDF2
YTHDF1
DARS2
CHD7
DHX37
MCCC2
NT5DC2
GRPEL1
ZC3HAV1L
ARMC6
RBM33
PSMD13
DBNDD1
RBFA
CHAMP1
LAGE3
