# Supplementary material for: Cross-talk of Three Molecular Subtypes of Telomere Maintenance Defines Clinical Characteristics and Tumor Microenvironment in Gastric Cancer
Source: J Cancer. 2024 Apr 15;15(10):3227–41. doi: 10.7150/jca.92207 (PMC11064253; doi:10.7150/jca.92207)
Supplement: Supplementary file 1 — Supplementary figures and tables. [file jcav15p3227s1.zip › Table S4.xlsx]

## Sheet: Sheet 1
The screened genes using univariable cox analysis
gene	HR	z	pvalue	lower	upper
TUBB6	1.6161	8.1274	4.38586e-16	1.43945	1.81444
DPYSL3	1.35693	7.37835	1.60261e-13	1.25125	1.47153
CALD1	1.27056	7.37604	1.63068e-13	1.19223	1.35403
TCEAL7	1.41331	7.30598	2.75259e-13	1.28805	1.55075
PRKD1	1.50256	7.14669	8.88926e-13	1.34381	1.68008
LRCH2	1.50057	6.80927	9.80926e-12	1.33513	1.68651
TAGLN	1.47538	6.78264	1.18e-11	1.31855	1.65086
LGALS1	1.56235	6.70367	2.03245e-11	1.37127	1.78005
PLOD2	1.56661	6.57274	4.93979e-11	1.37033	1.79101
FHL1	1.22378	6.5642	5.23133e-11	1.15217	1.29984
ACTN1	1.57261	6.4812	9.09941e-11	1.37139	1.80335
RAB32	1.58698	6.45357	1.09249e-10	1.3793	1.82594
CSRP1	1.37519	6.34979	2.15608e-10	1.2464	1.5173
RGMA	1.2382	6.30146	2.94855e-10	1.15859	1.32328
PLAT	1.41739	6.24662	4.19422e-10	1.27045	1.58132
ELOVL4	1.38718	6.19909	5.67907e-10	1.25082	1.53841
MYH10	1.37201	6.18469	6.22258e-10	1.24116	1.51666
ARL4D	1.51747	6.10047	1.05759e-09	1.32718	1.73504
TSPYL5	1.32763	6.06415	1.32652e-09	1.21143	1.45498
MYOCD	1.31555	5.89119	3.83433e-09	1.20083	1.44124
GREM1	1.23589	5.86471	4.49906e-09	1.15144	1.32654
JAZF1	1.53385	5.85235	4.84678e-09	1.32912	1.77012
ANXA5	1.84075	5.82693	5.64578e-09	1.4992	2.26012
PEA15	1.8206	5.69081	1.26439e-08	1.48113	2.23787
MYB	0.784872	-5.67896	1.35515e-08	0.721923	0.85331
E2F2	0.755345	-5.44372	5.21787e-08	0.682768	0.835638
GAP43	1.24546	5.43173	5.58096e-08	1.15062	1.34811
APAF1	0.57069	-5.36862	7.93403e-08	0.465016	0.700379
ARHGAP23	1.45129	5.33073	9.78176e-08	1.26556	1.66428
TEAD2	1.44212	5.30052	1.15476e-07	1.25953	1.65118
PDK4	1.20764	5.145	2.67522e-07	1.12389	1.29764
ASF1B	0.740942	-5.07438	3.88763e-07	0.659916	0.831916
SERPINH1	1.46808	5.05487	4.30694e-07	1.26501	1.70375
PLCL1	1.40102	5.02379	5.06628e-07	1.22832	1.59801
USF1	0.709244	-4.98175	6.30108e-07	0.619576	0.811889
RAB9B	1.24775	4.9598	7.0567e-07	1.14325	1.36181
ARHGAP10	1.45431	4.94258	7.7096e-07	1.25359	1.68717
EZH2	0.698724	-4.92984	8.2297e-07	0.605907	0.805759
KCNS3	1.30357	4.84912	1.2401e-06	1.17111	1.45101
CDK14	1.392	4.84258	1.28166e-06	1.2176	1.59139
FOXF2	1.27821	4.76979	1.84414e-06	1.15557	1.41386
PALM	1.28986	4.76887	1.8526e-06	1.16174	1.4321
CDC25A	0.782291	-4.75359	1.99839e-06	0.706972	0.865633
FOXP2	1.24597	4.72666	2.28239e-06	1.13738	1.36493
INCENP	0.670738	-4.61586	3.9148e-06	0.566115	0.794696
ANOS1	1.2611	4.53499	5.76051e-06	1.1408	1.3941
TSPYL4	1.70053	4.51038	6.4712e-06	1.35016	2.14182
FANCG	0.651024	-4.47675	7.57875e-06	0.539496	0.785608
LMNB1	0.727895	-4.46307	8.07937e-06	0.633135	0.836838
SIRT6	0.499878	-4.44318	8.86373e-06	0.368153	0.678735
NCAPG	0.789772	-4.43883	9.04474e-06	0.711612	0.876516
POLD3	0.654074	-4.42475	9.65541e-06	0.541949	0.789398
POLA2	0.676041	-4.40496	1.05802e-05	0.567964	0.804684
DMD	1.30643	4.38122	1.18019e-05	1.15919	1.47237
GFPT2	1.25853	4.35501	1.33063e-05	1.1348	1.39575
RARRES2	1.25035	4.33586	1.45192e-05	1.13024	1.38322
GINS3	0.676609	-4.33446	1.46117e-05	0.567048	0.807339
CCNE2	0.691284	-4.32951	1.49444e-05	0.584883	0.817041
FARSA	0.609224	-4.27468	1.91412e-05	0.485396	0.764642
SYDE1	1.26838	4.26669	1.98398e-05	1.13716	1.41474
CHAF1B	0.765166	-4.2531	2.10834e-05	0.676374	0.865615
SYNE1	1.25092	4.25207	2.11806e-05	1.12827	1.3869
RYR2	1.21901	4.2483	2.15402e-05	1.11257	1.33564
EIF5A	0.725984	-4.23377	2.29803e-05	0.625958	0.841994
KCTD15	1.43281	4.22967	2.34036e-05	1.21287	1.69264
APEH	0.658023	-4.22254	2.41564e-05	0.541844	0.799112
TDP1	0.668702	-4.1944	2.73595e-05	0.554073	0.807046
GLI2	1.32083	4.19021	2.78694e-05	1.15963	1.50443
BRCA2	0.702412	-4.18204	2.88907e-05	0.595245	0.828874
DLG4	1.33189	4.17261	3.0113e-05	1.16413	1.52381
TTI2	0.607986	-4.16608	3.09882e-05	0.481088	0.768356
RRAGD	1.28894	4.1446	3.40405e-05	1.14315	1.45332
HMMR	0.812233	-4.14007	3.47205e-05	0.736076	0.896271
RMI2	0.726153	-4.14003	3.47261e-05	0.624074	0.844928
FANCA	0.651275	-4.13881	3.49119e-05	0.531583	0.797917
CKB	1.19134	4.1382	3.50035e-05	1.09653	1.29433
PNCK	1.14819	4.08644	4.38037e-05	1.07456	1.22688
NFE2L3	0.691542	-4.07721	4.55784e-05	0.579186	0.825695
AMPH	1.31091	4.07093	4.68253e-05	1.15071	1.49341
SUN2	1.61496	4.05467	5.02042e-05	1.28097	2.03603
FRAT2	0.70508	-4.03628	5.43065e-05	0.595038	0.835472
BRCA1	0.719684	-4.03372	5.49003e-05	0.613377	0.844415
POC1A	0.797682	-3.99098	6.58017e-05	0.713869	0.891335
CCNA2	0.811523	-3.96191	7.43521e-05	0.731866	0.899849
PCNA	0.636577	-3.93443	8.33939e-05	0.508321	0.797194
HNF4A	0.712147	-3.92561	8.65095e-05	0.60112	0.843681
TLN1	1.38702	3.92042	8.83933e-05	1.17774	1.63348
FEN1	0.743139	-3.90464	9.43658e-05	0.640254	0.862556
YBX3	1.57648	3.90089	9.58407e-05	1.25419	1.9816
TSEN54	0.690487	-3.89529	9.80809e-05	0.573092	0.831929
ELOVL2	1.22415	3.88207	0.00010357	1.10532	1.35575
CDCA8	0.82351	-3.8802	0.000104372	0.746572	0.908377
VRK1	0.71023	-3.87921	0.000104798	0.597473	0.844266
ZMIZ1	1.50917	3.8765	0.00010597	1.22565	1.85826
DNA2	0.717434	-3.86546	0.000110879	0.606257	0.848999
ZBTB16	1.23313	3.86277	0.00011211	1.10874	1.37147
PRMT2	1.56922	3.85968	0.000113536	1.24829	1.97267
EPAS1	1.35312	3.84672	0.000119712	1.1599	1.57854
NASP	0.683219	-3.84436	0.000120865	0.562618	0.829671
SH3BP1	0.733178	-3.84117	0.000122447	0.625796	0.858987
ABCC9	1.33698	3.83108	0.000127583	1.15239	1.55113
NR2F2	1.33432	3.81839	0.000134325	1.1507	1.54722
PRPS2	0.681522	-3.81258	0.000137524	0.559597	0.830012
WDR4	0.696381	-3.81228	0.000137689	0.578165	0.838769
ESRRA	0.673246	-3.80685	0.000140748	0.549172	0.825351
CHN1	1.25069	3.7988	0.000145395	1.11436	1.40369
DST	1.30717	3.77359	0.000160914	1.13739	1.50228
EME1	0.694866	-3.75673	0.000172151	0.574669	0.840204
DDX24	1.68261	3.74089	0.000183369	1.2811	2.20995
TEAD3	1.4809	3.73895	0.000184794	1.20541	1.81936
GNL3	0.695237	-3.73565	0.000187234	0.57452	0.841318
CDKL2	1.3745	3.73469	0.000187944	1.16318	1.62421
MKI67	0.744484	-3.71277	0.000205005	0.637101	0.869967
LSM7	0.613658	-3.70947	0.000207691	0.474104	0.79429
LRR1	0.681883	-3.69355	0.000221146	0.556504	0.835508
REPIN1	0.591581	-3.68731	0.000226638	0.447538	0.781985
DNAJC11	0.654578	-3.68502	0.000228689	0.522487	0.820062
RNASEH2A	0.742664	-3.6778	0.000235256	0.633776	0.870261
MAP3K3	1.46921	3.65012	0.000262117	1.195	1.80634
PASK	0.743519	-3.649	0.000263267	0.634104	0.871815
PKMYT1	0.789389	-3.61776	0.000297164	0.69446	0.897294
PNKD	0.686659	-3.61545	0.000299825	0.560064	0.84187
TRPS1	1.28035	3.61106	0.00030495	1.11963	1.46414
RRM1	0.698484	-3.60595	0.000311008	0.574711	0.848912
DDX39A	0.705698	-3.60463	0.000312602	0.583858	0.852963
TRIM15	0.856675	-3.55476	0.000378317	0.786636	0.932951
PPP6C	0.575224	-3.54948	0.000385996	0.42386	0.780641
SNRPD1	0.71083	-3.54823	0.000387837	0.588687	0.858316
LIG1	0.74487	-3.54463	0.000393158	0.632919	0.876621
CDC37	0.593066	-3.51614	0.000437872	0.443227	0.79356
MECP2	1.38548	3.51535	0.000439169	1.15519	1.66169
DHFR	0.574896	-3.51199	0.000444762	0.422106	0.782992
PAXIP1	0.71785	-3.49924	0.000466586	0.596207	0.864313
MAP7	0.819167	-3.49282	0.00047795	0.732424	0.916184
FANCF	0.66255	-3.48814	0.000486389	0.525729	0.834977
AASS	1.31265	3.48676	0.000488901	1.12651	1.52954
RCC1	0.787794	-3.48214	0.00049743	0.688822	0.900986
C1QBP	0.735128	-3.47496	0.00051093	0.618	0.874455
PRMT3	0.708909	-3.46201	0.000536167	0.583452	0.861344
PSAT1	0.854711	-3.45667	0.000546891	0.781916	0.934283
NME4	1.29559	3.45499	0.000550313	1.11858	1.50061
DLG2	1.22912	3.45357	0.00055322	1.09332	1.38179
EXO1	0.833012	-3.44988	0.000560838	0.750882	0.924126
DTYMK	0.792308	-3.43669	0.000588864	0.693798	0.904806
DNMT1	0.688513	-3.4348	0.00059299	0.556444	0.851927
RINT1	0.637532	-3.42353	0.000618144	0.492697	0.824944
GAR1	0.71348	-3.41093	0.000647416	0.58767	0.866225
LSM8	0.689456	-3.40947	0.000650895	0.556763	0.853773
ZGRF1	0.794812	-3.37667	0.000733702	0.695623	0.908145
NCAPD3	0.74689	-3.37571	0.000736242	0.630476	0.884799
KLF3	0.585276	-3.36244	0.000772572	0.428308	0.799772
HDAC1	0.684687	-3.359	0.000782237	0.548912	0.854047
PCP4	1.11294	3.35443	0.000795273	1.04549	1.18475
TFAP4	0.752488	-3.34727	0.00081613	0.637067	0.888821
TRIM23	1.37164	3.3458	0.000820464	1.13984	1.65058
MLX	0.666328	-3.34454	0.000824184	0.52525	0.845299
CCNB1	0.828616	-3.33839	0.000842662	0.742025	0.925311
ECT2	0.825645	-3.33819	0.000843273	0.737802	0.923947
SYDE2	1.26188	3.32241	0.000892425	1.10008	1.44748
SMARCA4	0.709462	-3.31335	0.000921859	0.579093	0.86918
POLE2	0.792606	-3.3026	0.000957915	0.690481	0.909835
HMGB2	0.749604	-3.29324	0.000990401	0.631449	0.889868
RFC5	0.734812	-3.2883	0.00100794	0.611522	0.882959
PNPO	0.737262	-3.28552	0.00101793	0.614685	0.884283
PALB2	0.666657	-3.28298	0.00102715	0.523324	0.849247
CHEK1	0.81818	-3.2789	0.00104211	0.725696	0.922451
MYO1C	1.32544	3.27849	0.00104362	1.11998	1.56858
HNRNPA2B1	0.746155	-3.26976	0.00107639	0.626036	0.88932
POLE3	0.657058	-3.26502	0.00109457	0.510638	0.845463
WRN	0.687029	-3.25814	0.00112145	0.548158	0.861081
POLD1	0.755219	-3.25785	0.0011226	0.637852	0.894182
CCT8	0.611841	-3.24108	0.00119079	0.454583	0.8235
GRPEL1	0.704797	-3.23775	0.00120476	0.570282	0.87104
SMARCA1	1.24354	3.23631	0.00121085	1.08976	1.41901
ORC2	0.698887	-3.22228	0.00127175	0.562039	0.869054
IDH3A	0.728788	-3.21246	0.00131604	0.600858	0.883955
DCLRE1B	0.672862	-3.19383	0.00140398	0.527629	0.85807
FUBP1	0.661494	-3.1659	0.00154605	0.512172	0.85435
IFRD2	0.748673	-3.13165	0.0017383	0.624622	0.897361
EWSR1	0.622933	-3.12799	0.00176007	0.463063	0.837996
TMEM109	1.42555	3.11901	0.00181458	1.14083	1.78132
SHQ1	0.646599	-3.11636	0.00183097	0.491517	0.850613
RAD51	0.799704	-3.1148	0.00184072	0.694781	0.920471
ENAH	1.22607	3.10923	0.00187573	1.07825	1.39416
SRSF6	0.82065	-3.10398	0.00190934	0.724359	0.92974
DOLPP1	0.754568	-3.09873	0.00194353	0.631454	0.901685
KIF4A	0.830019	-3.09474	0.00196987	0.73764	0.933966
AURKB	0.855342	-3.08818	0.00201384	0.774589	0.944514
CPSF6	0.620051	-3.08218	0.00205491	0.457543	0.840279
PLK1	0.802847	-3.07831	0.00208177	0.698092	0.923322
PARP1	0.674952	-3.0751	0.0021043	0.525361	0.867139
SUV39H1	0.779209	-3.07254	0.00212242	0.664569	0.913624
POLE	0.756096	-3.07245	0.00212311	0.632586	0.903722
GSS	0.745766	-3.06654	0.00216549	0.618269	0.899555
RBBP8	0.665489	-3.05864	0.00222346	0.512638	0.863916
CSNK2A2	1.43287	3.04818	0.00230233	1.13702	1.80572
RAD54L	0.847173	-3.04475	0.0023287	0.761389	0.942622
MUTYH	0.718542	-3.04305	0.00234193	0.580759	0.889013
PPP2R1B	0.728392	-3.03769	0.00238402	0.593692	0.893654
ARRDC1	0.770919	-3.03303	0.00242115	0.651618	0.912063
RACGAP1	0.722676	-3.02653	0.00247375	0.585594	0.891848
YTHDF2	0.65816	-3.01653	0.00255684	0.501527	0.863712
ORC1	0.831669	-3.0162	0.00255967	0.737791	0.937492
PRPF38A	0.660249	-3.0141	0.00257741	0.504046	0.864859
PHF1	1.32346	3.01298	0.00258693	1.1029	1.58813
RFC3	0.81824	-3.00707	0.00263781	0.717955	0.932532
GLI1	1.22859	3.00584	0.00264847	1.07426	1.40508
CDC45	0.874237	-3.00384	0.00266595	0.800835	0.954367
ENO2	1.19635	2.99713	0.00272535	1.064	1.34515
SET	0.603912	-2.99675	0.00272872	0.434235	0.839892
TOP3A	0.670135	-2.99602	0.00273531	0.51575	0.870733
FANCI	0.826296	-2.99457	0.00274831	0.72929	0.936205
SLC7A11	0.810576	-2.99457	0.00274832	0.706478	0.930012
FXN	0.684372	-2.99335	0.0027593	0.533883	0.87728
PAICS	0.757403	-2.98647	0.00282219	0.631149	0.908913
DBN1	1.36468	2.98588	0.00282766	1.11274	1.67366
PHYHD1	1.22549	2.97878	0.00289399	1.07202	1.40092
PRMT5	0.69561	-2.96174	0.00305904	0.547078	0.884467
MCM6	0.737875	-2.96133	0.00306317	0.603401	0.902316
POLR1A	0.720598	-2.95688	0.00310773	0.579916	0.895408
PRKAR2B	1.19939	2.95684	0.00310811	1.06321	1.353
CDK5	0.770108	-2.94642	0.0032148	0.647269	0.916258
FES	1.22896	2.94462	0.00323347	1.07137	1.40973
KLF12	1.20935	2.94251	0.00325565	1.06553	1.37259
ARPC5L	0.701034	-2.93888	0.00329405	0.553173	0.888417
RCOR1	0.599396	-2.9311	0.00337762	0.425673	0.844018
TOR1AIP1	1.22577	2.92652	0.00342783	1.06955	1.40481
PURA	1.30654	2.91764	0.00352691	1.09173	1.56362
RAD18	0.669949	-2.91706	0.0035335	0.51187	0.876847
ARRDC3	1.3078	2.90264	0.00370029	1.09106	1.56759
ARID3B	0.819251	-2.89828	0.00375215	0.715921	0.937495
FANCE	0.749359	-2.88468	0.00391818	0.615955	0.911655
RECQL4	0.833013	-2.87936	0.00398484	0.735596	0.94333
DCLRE1A	0.774958	-2.87725	0.00401161	0.651411	0.921937
AFAP1L2	1.21051	2.87476	0.00404334	1.06268	1.37891
RRAGA	1.41769	2.8696	0.00410987	1.11699	1.79934
NEK2	0.844184	-2.86107	0.00422215	0.751698	0.94805
PA2G4	0.77523	-2.85382	0.00431967	0.650868	0.923353
TERF2IP	1.4821	2.85206	0.00434367	1.13096	1.94225
NAF1	0.714149	-2.85206	0.00434368	0.566645	0.90005
MCM2	0.845235	-2.85027	0.00436828	0.752947	0.948836
FOXM1	0.852834	-2.8381	0.00453823	0.764047	0.951938
CSTF2	0.765567	-2.81619	0.00485968	0.635682	0.921991
FANCB	0.832401	-2.80768	0.00499002	0.732351	0.94612
DNAJC9	0.754659	-2.80633	0.00501092	0.619971	0.918609
NDC80	0.824156	-2.80605	0.00501532	0.720019	0.943355
GMNN	0.825909	-2.79425	0.00520206	0.722214	0.944492
KHSRP	0.788122	-2.79216	0.00523577	0.666818	0.931494
ACTB	1.34261	2.79146	0.00524702	1.09172	1.65116
OLA1	0.624284	-2.78774	0.00530766	0.448252	0.869444
TUBB4B	0.776695	-2.77932	0.00544721	0.649914	0.928208
NSUN2	0.734649	-2.77481	0.00552339	0.590863	0.913426
SGO1	0.804885	-2.77394	0.00553822	0.690445	0.938294
CACYBP	0.719118	-2.76502	0.00569187	0.569238	0.908461
ORC4	0.659491	-2.75434	0.00588104	0.490411	0.886867
AURKA	0.870748	-2.75247	0.00591481	0.789026	0.960934
BLM	0.814272	-2.74141	0.0061176	0.703031	0.943115
RBM14	0.828993	-2.73757	0.00618949	0.724832	0.948122
RRAGB	1.32585	2.73437	0.00625	1.08316	1.62291
CAMK2G	1.27027	2.73038	0.00632608	1.06983	1.50826
ZC3H18	0.696587	-2.72947	0.00634354	0.537305	0.903089
AIFM1	0.676335	-2.72311	0.006467	0.510412	0.896196
MCM5	0.799758	-2.7196	0.00653601	0.680805	0.939495
SNRPA1	0.78185	-2.71507	0.00662625	0.654592	0.933847
GRHL2	0.861802	-2.70982	0.006732	0.773906	0.959679
EPHA4	1.14006	2.69709	0.00699493	1.03647	1.254
HNRNPD	0.677365	-2.69698	0.00699722	0.51036	0.899018
SERBP1	0.687023	-2.69507	0.00703743	0.52289	0.902677
CEP85	0.77907	-2.69334	0.00707409	0.649645	0.93428
PLCD4	1.1481	2.6833	0.00729002	1.03793	1.26996
MOV10	0.773126	-2.67988	0.00736489	0.640502	0.933211
CHAMP1	0.71231	-2.64785	0.00810059	0.554132	0.91564
STX10	0.724922	-2.63704	0.00836333	0.57076	0.920723
NAP1L1	1.23348	2.63168	0.00849635	1.05502	1.44213
EPHA6	1.19246	2.61209	0.00899917	1.04492	1.36084
RFC4	0.788819	-2.6034	0.00923051	0.659807	0.943057
ACOT7	0.733904	-2.59668	0.00941307	0.581064	0.926946
CSNK1G1	0.797756	-2.58971	0.00960579	0.672361	0.946537
TBPL1	0.729983	-2.58853	0.00963865	0.575198	0.926421
KLHDC4	0.834323	-2.58789	0.0096567	0.72737	0.957001
PDLIM2	1.29843	2.58129	0.0098431	1.06488	1.58321
MAPKAPK5	0.727262	-2.5806	0.00986301	0.571012	0.926268
