# Supplementary material for: Cross-talk of Three Molecular Subtypes of Telomere Maintenance Defines Clinical Characteristics and Tumor Microenvironment in Gastric Cancer
Source: J Cancer. 2024 Apr 15;15(10):3227–41. doi: 10.7150/jca.92207 (PMC11064253; doi:10.7150/jca.92207)
Supplement: Supplementary file 1 — Supplementary figures and tables. [file jcav15p3227s1.zip › Table S5.xlsx]

## Sheet: Table S5
Clinical traits of train and test groups
	Overall	Train	Test	p
n	1310	654	656
Dataset (%)				1
GSE15459	192 (14.7)	96 (14.7)	96 (14.6)
GSE66229	300 (22.9)	150 (22.9)	150 (22.9)
GSE84437	433 (33.1)	216 (33.0)	217 (33.1)
TCGA	385 (29.4)	192 (29.4)	193 (29.4)
OS = 1 (%)	615 (46.9)	320 (48.9)	295 (45.0)	0.167
OS.time (mean (SD))	46.4 (41.6)	46.8 (42.5)	45.9 (40.6)	0.719
Age (mean (SD))	62.4 (11.8)	62.2 (12.0)	62.6 (11.5)	0.634
Gender (%)				0.701
female	399 (30.5)	198 (30.3)	201 (30.6)
male	778 (59.4)	385 (58.9)	393 (59.9)
unknow	133 (10.2)	71 (10.9)	62 (9.5)
Stage (%)				0.915
I	89 (6.8)	47 (7.2)	42 (6.4)
II	233 (17.8)	113 (17.3)	120 (18.3)
III	264 (20.2)	131 (20.0)	133 (20.3)
IV	153 (11.7)	73 (11.2)	80 (12.2)
unknow	571 (43.6)	290 (44.3)	281 (42.8)
T_stage (%)				0.915
T1	22 (1.7)	12 (1.8)	10 (1.5)
T2	263 (20.1)	132 (20.2)	131 (20.0)
T3	322 (24.6)	152 (23.2)	170 (25.9)
T4	374 (28.5)	189 (28.9)	185 (28.2)
TX	4 (0.3)	2 (0.3)	2 (0.3)
unknow	325 (24.8)	167 (25.5)	158 (24.1)
N_stage (%)				0.444
N0	204 (15.6)	107 (16.4)	97 (14.8)
N1	374 (28.5)	170 (26.0)	204 (31.1)
N2	265 (20.2)	134 (20.5)	131 (20.0)
N3	139 (10.6)	74 (11.3)	65 (9.9)
NX	3 (0.2)	2 (0.3)	1 (0.2)
unknow	325 (24.8)	167 (25.5)	158 (24.1)
M_stage (%)				0.824
M0	509 (38.9)	251 (38.4)	258 (39.3)
M1	43 (3.3)	20 (3.1)	23 (3.5)
unknow	758 (57.9)	383 (58.6)	375 (57.2)
TP53_mutation (%)				0.298
No	130 (9.9)	57 (8.7)	73 (11.1)
unknow	1061 (81.0)	534 (81.7)	527 (80.3)
Yes	119 (9.1)	63 (9.6)	56 (8.5)
KRAS_mutation (%)				0.576
No	228 (17.4)	108 (16.5)	120 (18.3)
unknow	1061 (81.0)	534 (81.7)	527 (80.3)
Yes	21 (1.6)	12 (1.8)	9 (1.4)
