# Supplementary material for: Cross-talk of Three Molecular Subtypes of Telomere Maintenance Defines Clinical Characteristics and Tumor Microenvironment in Gastric Cancer
Source: J Cancer. 2024 Apr 15;15(10):3227–41. doi: 10.7150/jca.92207 (PMC11064253; doi:10.7150/jca.92207)
Supplement: Supplementary file 1 — Supplementary figures and tables. [file jcav15p3227s1.zip › Table S6.xlsx]

## Sheet: Sheet 1
Different expression genes (DEGs) among TMCs
DEG_TMC1 vs TMC2&3							DEG_TMC2 vs TMC1&3							DEG_TMC3 vs TMC1&2
genes	logFC	AveExpr	t	P.Value	adj.P.Val	B	genes	logFC	AveExpr	t	P.Value	adj.P.Val	B	genes	logFC	AveExpr	t	P.Value	adj.P.Val	B
FRRS1L	1.25436	7.50266	19.0963	9.39843e-58	1.52029e-53	120.697	ELN	0.581167	8.51317	7.17201	3.78508e-12	1.22455e-08	17.0941	JAM2	-1.08351	9.10915	-18.3822	1.0724e-54	1.73472e-50	113.681
CNKSR2	1.18243	7.16937	18.6848	5.42486e-56	3.94023e-52	116.675	MFAP5	0.721285	9.64983	7.02273	9.83919e-12	2.65265e-08	16.1854	LMOD1	-1.65889	9.15162	-18.0364	3.21632e-53	2.60136e-49	110.311
PYGM	1.56821	7.72194	18.6546	7.30755e-56	3.94023e-52	116.38	RSPO3	0.661449	9.4269	6.91029	2.00069e-11	4.62331e-08	15.5107	MGP	-1.64368	11.3342	-17.926	9.51861e-53	5.13244e-49	109.236
TROAP	-1.26906	9.20011	-18.462	4.86929e-55	1.96914e-51	114.499	MGP	0.810934	11.3342	6.84004	3.10386e-11	6.21495e-08	15.0933	RNF150	-1.21328	8.79957	-17.3167	3.74761e-50	1.51553e-46	103.316
CDCA8	-1.47744	9.70768	-18.3372	1.66323e-54	5.38089e-51	113.28	FBLN5	0.529106	9.25912	6.82268	3.45788e-11	6.21495e-08	14.9907	PLN	-1.41863	8.29428	-17.0455	5.3143e-49	1.71928e-45	100.688
HJURP	-1.49302	9.34588	-17.9322	8.9228e-53	2.40559e-49	109.33	PRELP	0.546735	8.58755	6.74126	5.72244e-11	7.71385e-08	14.5122	TCEAL7	-1.04585	8.54165	-16.9832	9.76876e-49	2.63366e-45	100.085
FBXL22	2.01992	7.64004	17.8849	1.41944e-52	3.0188e-49	108.87	CH25H	0.568917	8.96442	6.69412	7.64453e-11	9.51215e-08	14.2372	CLIP3	-1.34824	9.55775	-16.9185	1.83705e-48	4.24516e-45	99.4592
CDCA5	-1.36215	10.0864	-17.8757	1.5546e-52	3.0188e-49	108.779	PTGIS	0.664578	9.19149	6.58439	1.49128e-10	1.50769e-07	13.6029	RGMA	-1.49023	9.5682	-16.8803	2.66616e-48	5.39098e-45	99.0902
SPAG5	-1.12104	9.0909	-17.8678	1.6796e-52	3.0188e-49	108.703	CHRDL2	0.74333	8.86212	6.51068	2.32513e-10	1.97274e-07	13.1815	GSTM5	-0.652229	8.09063	-16.8518	3.521e-48	6.32842e-45	98.8146
SCN7A	1.59239	7.28602	17.8439	2.12362e-52	3.43517e-49	108.47	ALDH1A3	0.52578	8.54543	6.47795	2.82855e-10	2.17879e-07	12.9956	ADAM33	-1.12735	7.78648	-16.7844	6.79485e-48	1.03944e-44	98.1632
CSRP1	1.43551	11.4025	17.7917	3.54702e-52	5.21606e-49	107.961	MOXD1	0.529732	9.30035	6.41624	4.08479e-10	2.69741e-07	12.6471	NAP1L3	-1.06029	8.12058	-16.7797	7.11449e-48	1.03944e-44	98.1177
AURKA	-1.51596	10.3726	-17.7227	6.97935e-52	9.40816e-49	107.29	CPE	0.632998	9.66769	6.3214	7.14764e-10	3.61313e-07	12.1168	RBMS3	-0.773752	7.43062	-16.7697	7.83938e-48	1.03944e-44	98.0215
ZWINT	-0.981969	9.36555	-17.7108	7.84407e-52	9.76044e-49	107.174	ACKR1	0.811744	9.40476	6.28322	8.93708e-10	3.82711e-07	11.9051	OGN	-1.681	8.13034	-16.7632	8.35353e-48	1.03944e-44	97.9586
KCNA1	1.08242	7.21587	17.6961	9.0633e-52	1.00893e-48	107.031	MFAP4	0.770734	10.4958	6.28044	9.08324e-10	3.82711e-07	11.8897	SYNPO2	-1.43993	8.90472	-16.7355	1.09372e-47	1.26372e-44	97.6916
NECAB1	1.27605	7.05674	17.6928	9.35583e-52	1.00893e-48	106.999	CYP1B1	0.711697	8.51467	6.26799	9.76772e-10	3.82711e-07	11.8209	CRYAB	-1.34454	9.43925	-16.6266	3.15822e-47	3.40582e-44	96.6409
PLCD4	1.40854	7.45052	17.6502	1.42228e-51	1.43793e-48	106.584	LMOD1	0.74318	9.15162	6.16883	1.73475e-09	5.04521e-07	11.277	HSPB8	-1.36896	9.34416	-16.6188	3.40809e-47	3.44557e-44	96.5655
KIF18B	-0.814546	8.68929	-17.6165	1.97943e-51	1.88349e-48	106.256	CCDC80	0.525992	8.82742	6.14893	1.94503e-09	5.31596e-07	11.1687	NEGR1	-1.00274	7.69304	-16.6102	3.70749e-47	3.52779e-44	96.482
ASF1B	-1.20649	9.49313	-17.5907	2.54929e-51	2.29096e-48	106.005	APOD	0.863956	10.2561	6.13639	2.09002e-09	5.45293e-07	11.1007	HSPB6	-1.64236	8.97159	-16.5807	4.94043e-47	4.4398e-44	96.1976
KIF2C	-1.26787	9.67144	-17.536	4.35591e-51	3.70849e-48	105.474	EFEMP1	0.516591	9.48715	6.12073	2.28614e-09	5.77822e-07	11.0158	SPARCL1	-1.30909	11.6407	-16.5406	7.29166e-47	6.20789e-44	95.8118
CDC45	-1.66292	9.56358	-17.5204	5.07855e-51	4.01096e-48	105.321	OGN	0.762895	8.13034	5.98149	5.03548e-09	9.81372e-07	10.2689	C14orf132	-1.20101	9.1013	-16.525	8.49191e-47	6.86825e-44	95.6609
KCNB1	1.15643	7.61266	17.5178	5.20711e-51	4.01096e-48	105.297	RGMA	0.672564	9.5682	5.97138	5.32962e-09	1.01426e-06	10.2152	ANGPTL1	-1.45181	7.81718	-16.4844	1.26009e-46	9.70626e-44	95.2698
CMTM5	0.744513	7.50619	17.4734	8.04683e-51	5.91661e-48	104.865	CYBRD1	0.613915	9.89597	5.9026	7.82709e-09	1.33275e-06	9.85197	RSPO3	-1.26495	9.4269	-16.4426	1.89194e-46	1.3911e-43	94.8671
CASQ1	1.34923	7.30718	17.3975	1.69279e-50	1.19055e-47	104.127	COL8A1	0.581821	9.43486	5.89478	8.17465e-09	1.33921e-06	9.81092	C1QTNF7	-1.09114	7.79434	-16.3726	3.73359e-46	2.62585e-43	94.1936
PGR	1.17645	7.16069	17.3316	3.22839e-50	2.17594e-47	103.487	SERPINE2	0.505094	10.8526	5.89431	8.19619e-09	1.33921e-06	9.80843	FGF7	-0.889284	7.28692	-16.3666	3.95412e-46	2.66507e-43	94.1368
GPM6A	1.39438	7.50726	17.3041	4.22412e-50	2.73317e-47	103.22	CHRDL1	0.593307	8.25966	5.85123	1.04054e-08	1.5879e-06	9.58299	FHL1	-1.5231	9.63293	-16.2479	1.25115e-45	8.09547e-43	92.9954
LMO1	1.51795	7.59464	17.2477	7.33422e-50	4.56302e-47	102.673	HSPB6	0.731747	8.97159	5.82195	1.22281e-08	1.727e-06	9.43056	PDZD4	-0.809323	7.77778	-16.2327	1.44972e-45	9.0195e-43	92.8495
TPX2	-1.41839	9.97149	-17.2144	1.01606e-49	6.0873e-47	102.35	PLN	0.621978	8.29428	5.82122	1.22777e-08	1.727e-06	9.42673	MYH11	-1.75525	10.316	-16.2262	1.54349e-45	9.24724e-43	92.7874
NCAPH	-1.28612	8.52923	-17.172	1.53802e-49	8.88534e-47	101.938	SFRP4	0.795501	9.88122	5.81297	1.2847e-08	1.73139e-06	9.38394	BOC	-1.08147	8.38731	-16.1721	2.60898e-45	1.50724e-42	92.2673
MAPK10	1.14265	8.37732	17.1466	1.97175e-49	1.09983e-46	101.692	MYH11	0.790302	10.316	5.80779	1.32183e-08	1.73139e-06	9.35704	CASQ2	-1.49823	8.19613	-16.0835	6.14796e-45	3.39768e-42	91.418
SCN2B	0.858458	7.06904	17.1247	2.44263e-49	1.31707e-46	101.48	PTGER1	0.513315	8.57095	5.80704	1.32723e-08	1.73139e-06	9.35319	PRELP	-1.0549	8.58755	-16.081	6.30134e-45	3.39768e-42	91.3936
PCDH10	1.05574	7.06296	17.1063	2.92421e-49	1.52587e-46	101.301	GREM1	0.704335	10.8193	5.78876	1.46722e-08	1.83983e-06	9.25852	PGM5	-1.58973	8.61858	-16.0434	9.06488e-45	4.73011e-42	91.0333
NCAPG	-1.37195	9.68734	-17.0744	3.9931e-49	2.01851e-46	100.992	GREM2	0.630205	8.20523	5.78542	1.4943e-08	1.85937e-06	9.24125	AR	-0.612635	7.59802	-15.9246	2.85923e-44	1.44534e-41	89.8951
BIRC5	-1.0023	8.59128	-17.0545	4.84948e-49	2.37713e-46	100.799	C7	0.879487	9.13257	5.77114	1.61567e-08	1.95037e-06	9.16754	MAP6	-0.720069	7.81894	-15.8409	6.40904e-44	3.1416e-41	89.0954
MYOZ2	1.08541	6.92133	16.9926	8.87815e-49	4.22391e-46	100.2	FBLN1	0.629784	10.7597	5.7675	1.64811e-08	1.9748e-06	9.14878	SFRP1	-1.6015	8.45827	-15.8298	7.13548e-44	3.39481e-41	88.989
NEXMIF	1.02012	7.18894	16.9799	1.0052e-48	4.64573e-46	100.076	COMP	0.648458	8.53332	5.75812	1.73468e-08	2.06325e-06	9.10046	CDO1	-1.04101	8.08932	-15.8235	7.5808e-44	3.50363e-41	88.9291
ADGRB3	1.36328	7.35163	16.9058	2.07214e-48	9.14115e-46	99.3589	THBS4	0.893197	9.59534	5.73758	1.9401e-08	2.22252e-06	8.99485	GPRASP1	-0.853133	8.14328	-15.7484	1.56469e-43	7.0307e-41	88.2111
LDB3	1.77054	7.90274	16.9049	2.09089e-48	9.14115e-46	99.35	SRPX	0.586368	9.43352	5.72937	2.02864e-08	2.26312e-06	8.95274	HSPB7	-1.0953	8.21509	-15.6582	3.72813e-43	1.6299e-40	87.3509
PDZRN4	2.11957	7.81869	16.8412	3.8915e-48	1.65655e-45	98.7338	COL14A1	0.542573	9.18137	5.65937	2.96194e-08	2.83505e-06	8.59573	GREM2	-1.37448	8.20523	-15.6532	3.91136e-43	1.665e-40	87.3033
ANGPTL7	1.3401	7.43431	16.8216	4.71347e-48	1.94948e-45	98.5437	SFRP1	0.708327	8.45827	5.60547	3.95404e-08	3.49861e-06	8.32338	PDE1A	-0.959241	8.30552	-15.5743	8.35671e-43	3.46611e-40	86.5512
ATP1A2	1.87128	7.81075	16.8193	4.82068e-48	1.94948e-45	98.5214	INMT	0.503725	8.8348	5.59221	4.24384e-08	3.6888e-06	8.25671	GNAO1	-0.858763	7.88002	-15.5641	9.21866e-43	3.64766e-40	86.4539
BUB1	-1.38216	9.66085	-16.8093	5.31033e-48	2.09512e-45	98.4255	CRYAB	0.572563	9.43925	5.55317	5.22229e-08	4.25562e-06	8.06123	ABCA8	-1.22153	7.95254	-15.5638	9.24542e-43	3.64766e-40	86.4511
CENPA	-1.25311	9.39866	-16.7437	1.00698e-47	3.87833e-45	97.7908	CCL19	0.722252	9.42281	5.53987	5.60345e-08	4.4872e-06	7.99486	ATP1A2	-1.20369	7.81075	-15.5223	1.37718e-42	5.3041e-40	86.0562
MELK	-1.30202	9.86248	-16.6734	1.99706e-47	7.51268e-45	97.1116	SYNPO2	0.60318	8.90472	5.47793	7.7647e-08	5.60723e-06	7.68768	MAMDC2	-1.46265	8.42704	-15.4313	3.29763e-42	1.24052e-39	85.1912
UBE2C	-1.59041	10.9628	-16.6571	2.34092e-47	8.60609e-45	96.9541	DCN	0.501889	10.5803	5.46389	8.357e-08	5.85207e-06	7.61848	COX7A1	-0.985025	9.85276	-15.4028	4.3342e-42	1.59341e-39	84.9204
KLHL41	1.43213	7.37733	16.6487	2.53989e-47	9.13004e-45	96.8732	CILP	0.603608	8.98325	5.45854	8.59411e-08	5.96645e-06	7.59214	INMT	-1.12198	8.8348	-15.3939	4.7227e-42	1.69765e-39	84.8353
NKAPL	1.04659	7.40974	16.6067	3.82389e-47	1.3258e-44	96.4673	FNDC1	0.667671	9.51425	5.44909	9.02915e-08	6.18879e-06	7.54567	BHMT2	-0.889718	8.00615	-15.3852	5.13374e-42	1.80529e-39	84.7526
SCRG1	2.9187	8.86629	16.6059	3.85216e-47	1.3258e-44	96.46	C14orf132	0.501161	9.1013	5.41193	1.09562e-07	7.12731e-06	7.36364	MFAP4	-1.54136	10.4958	-15.3598	6.54392e-42	2.2513e-39	84.5122
TMEM35A	1.5096	7.93923	16.5307	8.00753e-47	2.69854e-44	95.7343	SFRP2	0.821464	10.0731	5.36634	1.38715e-07	8.32185e-06	7.14173	RUNX1T1	-0.57763	7.44469	-15.3577	6.6804e-42	2.2513e-39	84.4917
CCNA2	-1.36527	9.77876	-16.5251	8.45148e-47	2.79002e-44	95.6807	HSPB8	0.564789	9.34416	5.36536	1.39418e-07	8.32185e-06	7.13697	C7	-1.89907	9.13257	-15.3444	7.58571e-42	2.50421e-39	84.3658
CDC20	-1.50057	10.619	-16.5229	8.63838e-47	2.79469e-44	95.659	PODN	0.510093	9.6854	5.35703	1.45529e-07	8.52928e-06	7.09663	CDC25A	0.94207	8.68583	15.3391	7.98118e-42	2.58207e-39	84.3155
ESPL1	-1.18063	9.01366	-16.4996	1.08328e-46	3.43592e-44	95.4345	CLIP3	0.548915	9.55775	5.3486	1.51979e-07	8.71776e-06	7.05586	NDN	-1.10131	10.0612	-15.2767	1.45057e-41	4.60088e-39	83.7236
BUB1B	-1.08491	9.20434	-16.4651	1.51465e-46	4.71173e-44	95.1021	ABCA8	0.514228	7.95254	5.25623	2.43603e-07	1.19821e-05	6.61249	GHR	-1.09279	8.29747	-15.253	1.81991e-41	5.66131e-39	83.4989
KIFC1	-1.69044	9.49212	-16.4367	1.99615e-46	6.0924e-44	94.8283	MEOX2	0.550178	7.94349	5.24009	2.64356e-07	1.27648e-05	6.53571	CHRDL1	-1.25987	8.25966	-15.2453	1.95886e-41	5.97859e-39	83.426
CLSPN	-0.88158	7.74964	-16.3998	2.85636e-46	8.55637e-44	94.4729	ABI3BP	0.52128	8.33337	5.1961	3.30004e-07	1.49948e-05	6.32746	AOC3	-0.957205	8.7733	-15.2294	2.28183e-41	6.83535e-39	83.2748
PCDH9	1.21625	6.99662	16.3679	3.89564e-46	1.14574e-43	94.1651	CPA3	0.588504	9.6576	5.18237	3.53559e-07	1.5712e-05	6.26275	RERG	-1.11866	9.01811	-15.215	2.61729e-41	7.6977e-39	83.1389
CDK1	-1.3019	9.73245	-16.3486	4.69724e-46	1.35683e-43	93.9795	TYRP1	0.554043	8.47702	5.1708	3.74653e-07	1.61854e-05	6.20836	FBLN5	-0.976111	9.25912	-15.2101	2.74311e-41	7.85853e-39	83.0924
MCM10	-1.48551	9.15492	-16.3156	6.46886e-46	1.83579e-43	93.6621	PDLIM3	0.570863	10.1113	5.1213	4.79524e-07	1.91648e-05	5.97685	PDLIM3	-1.36972	10.1113	-15.2091	2.76914e-41	7.85853e-39	83.083
CDC25A	-1.44868	8.68583	-16.3025	7.34828e-46	2.04941e-43	93.5357	PLAC9	0.524036	8.86388	5.11484	4.95159e-07	1.93939e-05	5.94676	CPE	-1.24887	9.66769	-15.1728	3.91664e-41	1.09234e-38	82.7395
FILIP1	1.68656	8.22102	16.2609	1.09959e-45	3.01473e-43	93.1359	FABP4	0.606972	8.65914	5.09728	5.40155e-07	2.03199e-05	5.8652	SRPX	-1.2655	9.43352	-15.169	4.06357e-41	1.11411e-38	82.703
MYBL2	-1.08139	8.87309	-16.2501	1.2214e-45	3.2929e-43	93.0317	TPSAB1	0.563587	9.52722	5.03888	7.20157e-07	2.47856e-05	5.59564	CNN1	-1.89479	10.0901	-15.1415	5.28154e-41	1.4239e-38	82.4433
EXO1	-1.35861	9.1527	-16.2106	1.79042e-45	4.74783e-43	92.6524	DES	0.838204	9.78396	4.99658	8.8544e-07	2.85886e-05	5.40212	FAM107A	-0.93163	8.72995	-15.1201	6.48219e-41	1.71895e-38	82.2404
RECQL4	-1.20368	9.02061	-16.2039	1.91168e-45	4.98763e-43	92.5874	SPON1	0.554021	10.3811	4.9758	9.79532e-07	3.03217e-05	5.30756	KCNMB1	-1.32984	8.81893	-15.0814	9.37886e-41	2.44698e-38	81.8744
E2F1	-0.839645	8.49346	-16.1841	2.31623e-45	5.9472e-43	92.397	BEX2	0.551303	8.69438	4.95574	1.0795e-06	3.22178e-05	5.2166	MAPK10	-0.712637	8.37732	-15.037	1.43241e-40	3.67787e-38	81.4549
UBE2T	-1.25268	9.9883	-16.161	2.89596e-45	7.31954e-43	92.1754	PDK4	0.507215	8.62473	4.91935	1.28654e-06	3.67686e-05	5.05243	DACT3	-1.08249	9.46552	-15.0275	1.56821e-40	3.95461e-38	81.3652
PLK1	-1.03333	9.06659	-16.1391	3.57918e-45	8.9072e-43	91.9654	CCL21	0.502171	9.33397	4.90219	1.397e-06	3.90965e-05	4.97539	LIMS2	-0.928863	8.89618	-15.0261	1.58908e-40	3.95461e-38	81.3521
NEGR1	1.4597	7.69304	16.1166	4.45262e-45	1.0913e-42	91.7488	PGM5	0.614624	8.61858	4.89554	1.44222e-06	3.96085e-05	4.94559	CNRIP1	-0.738971	8.92731	-15.017	1.73331e-40	4.24819e-38	81.266
ANKS1B	0.785017	6.85245	16.1024	5.10687e-45	1.23297e-42	91.6128	OMD	0.539684	8.45869	4.88929	1.48601e-06	4.04016e-05	4.91762	ZNF385D	-0.899135	7.73425	-14.9899	2.24219e-40	5.41337e-38	81.011
CTNNA3	1.1689	6.97708	16.0274	1.05478e-44	2.48731e-42	90.8934	CNN1	0.755957	10.0901	4.87425	1.59672e-06	4.27624e-05	4.85044	TMEM47	-0.96439	10.0113	-14.954	3.15706e-40	7.51008e-38	80.672
SPC25	-1.2625	9.09215	-16.0268	1.06098e-44	2.48731e-42	90.8876	C16orf89	0.5121	8.11699	4.82532	2.01468e-06	5.05264e-05	4.63314	ZNF135	-0.709175	8.00345	-14.9501	3.27575e-40	7.67949e-38	80.6355
RRM2	-1.37806	9.85816	-15.9916	1.49202e-44	3.44785e-42	90.5495	IL33	0.526573	9.45149	4.7355	3.07178e-06	6.78814e-05	4.23933	ZCCHC24	-0.970393	9.73336	-14.9459	3.41e-40	7.88003e-38	80.5957
PKNOX2	1.00289	7.84395	15.9464	2.30863e-44	5.25977e-42	90.1165	FHL1	0.56358	9.63293	4.71071	3.44709e-06	7.38544e-05	4.13179	VRK1	0.563211	9.64407	14.9146	4.59402e-40	1.04666e-37	80.3004
SGO1	-0.959821	8.40764	-15.8976	3.69789e-44	8.30792e-42	89.6493	ANGPTL1	0.531083	7.81718	4.69622	3.68657e-06	7.66504e-05	4.06915	TMEM100	-1.24138	8.56438	-14.9069	4.9408e-40	1.11003e-37	80.2283
PMP2	1.02035	7.32869	15.8453	6.12863e-44	1.35804e-41	89.1482	STMN2	0.534704	8.08476	4.67304	4.10306e-06	8.26095e-05	3.96936	SGCA	-1.11773	7.82948	-14.9029	5.13386e-40	1.13761e-37	80.1903
KIF4A	-1.18999	9.12818	-15.8421	6.3169e-44	1.38084e-41	89.1182	CASQ2	0.54535	8.19613	4.60018	5.72877e-06	0.000105827	3.65841	ACTA2	-0.938361	12.3718	-14.8862	6.01911e-40	1.31574e-37	80.0328
RYR3	1.29874	7.4858	15.8404	6.4209e-44	1.38486e-41	89.102	GAS1	0.515463	8.55215	4.49654	9.14112e-06	0.00014936	3.2237	SCN4B	-1.02174	7.93237	-14.8796	6.40827e-40	1.36736e-37	79.9707
RAD51	-1.02571	8.27136	-15.8338	6.84331e-44	1.45654e-41	89.0388	ADH1B	0.584946	8.43372	4.4018	1.39059e-05	0.000201766	2.83408	CDC45	1.01777	9.56358	14.8783	6.48903e-40	1.36736e-37	79.9583
C8orf88	1.43479	7.7649	15.81	8.61031e-44	1.80884e-41	88.811	MAMDC2	0.511705	8.42704	4.29697	2.19315e-05	0.000282905	2.41172	TAGLN	-0.801664	9.48149	-14.878	6.50881e-40	1.36736e-37	79.9553
TMEM252	1.04261	7.39001	15.7837	1.11034e-43	2.30268e-41	88.5588	MMP7	0.721459	10.6463	4.28192	2.33965e-05	0.000296601	2.35184	ZBTB16	-0.832836	7.9068	-14.861	7.64855e-40	1.58619e-37	79.7954
TRIP13	-1.334	9.83973	-15.7811	1.13845e-43	2.33108e-41	88.5341	COL10A1	0.549926	9.3857	4.13602	4.33726e-05	0.000466176	1.78123	CADM3	-0.669014	7.67766	-14.8426	9.10521e-40	1.86438e-37	79.6227
PTTG1	-1.25269	10.5772	-15.7794	1.15675e-43	2.33895e-41	88.5182	ACTG2	0.581404	11.616	4.12008	4.6349e-05	0.000490669	1.71998	PABPC5	-0.832224	7.28636	-14.8327	1.00021e-39	2.01777e-37	79.5297
VWC2	0.988422	7.02023	15.7635	1.34916e-43	2.64186e-41	88.3656	FDCSP	0.643003	8.76025	4.03221	6.65711e-05	0.000643667	1.38622	NOVA1	-0.750359	7.7602	-14.8317	1.01038e-39	2.01777e-37	79.5196
EME1	-0.789251	8.63354	-15.763	1.35534e-43	2.64186e-41	88.3611	SCRG1	0.512087	8.86629	3.30631	0.00103368	0.00522361	-1.11501	CAVIN2	-1.00222	9.1859	-14.8162	1.16997e-39	2.30799e-37	79.3744
AKAP6	0.888286	7.54027	15.763	1.35555e-43	2.64186e-41	88.3609	DKK1	0.520927	8.89541	3.18043	0.00158911	0.0072085	-1.50147	RCAN2	-0.729374	8.94202	-14.8075	1.27084e-39	2.47675e-37	79.2924
SKA3	-0.94701	9.10448	-15.7555	1.4563e-43	2.80442e-41	88.2898	ITLN1	0.505213	9.25687	2.65645	0.00822352	0.0258399	-2.95623	ZEB1	-0.816321	8.48918	-14.8002	1.36202e-39	2.62286e-37	79.2238
CPEB1	1.23114	7.42673	15.7426	1.64929e-43	3.1387e-41	88.1664								RAD54L	0.887758	8.57187	14.7801	1.64838e-39	3.10169e-37	79.0348
ADCYAP1R1	0.92695	7.12346	15.6968	2.56402e-43	4.82275e-41	87.7288								MYL9	-1.34552	10.4775	-14.7801	1.64902e-39	3.10169e-37	79.0344
POLQ	-1.26848	8.78642	-15.691	2.71125e-43	5.04106e-41	87.6735								ORC1	0.77276	8.42554	14.7782	1.67831e-39	3.1205e-37	79.0169
NEK2	-1.21624	9.21993	-15.6766	3.11478e-43	5.72554e-41	87.5359								MEOX2	-1.26572	7.94349	-14.7223	2.85297e-39	5.24428e-37	78.4913
ORC6	-1.101	9.19862	-15.6171	5.51892e-43	1.00308e-40	86.9686								SCRG1	-1.82932	8.86629	-14.7194	2.93207e-39	5.32912e-37	78.4643
FAT3	1.29514	7.4541	15.6104	5.89173e-43	1.05894e-40	86.9037								CDCA8	0.875384	9.70768	14.7039	3.39637e-39	6.1044e-37	78.3186
CDCA3	-1.36359	9.20271	-15.605	6.20393e-43	1.1028e-40	86.8525								MAD2L1	0.963037	9.90758	14.6889	3.91604e-39	6.96108e-37	78.1776
KIF18A	-0.836928	8.27182	-15.5951	6.82346e-43	1.19974e-40	86.7581								NCAPG	0.843669	9.68734	14.6522	5.54342e-39	9.74677e-37	77.8334
PLK4	-1.18885	9.19312	-15.5933	6.94485e-43	1.20796e-40	86.7406								C1QTNF2	-0.928318	7.8003	-14.6496	5.68035e-39	9.88015e-37	77.8092
KCNMA1	1.13685	7.31266	15.5876	7.33301e-43	1.2619e-40	86.6867								MYLK	-0.643457	7.86923	-14.637	6.39728e-39	1.10088e-36	77.6914
PABPC5	1.27052	7.28636	15.5539	1.01426e-42	1.72701e-40	86.365								ZWINT	0.590979	9.36555	14.6303	6.81701e-39	1.16076e-36	77.6285
CEP55	-1.30038	10.1826	-15.5491	1.06134e-42	1.78836e-40	86.32								RNF180	-0.76056	7.58812	-14.6033	8.80495e-39	1.48363e-36	77.375
TICRR	-1.28425	8.35462	-15.5436	1.11901e-42	1.86609e-40	86.2676								FGF2	-0.686	7.89122	-14.5902	9.96071e-39	1.66108e-36	77.2528
MTFR2	-1.2208	9.07349	-15.5316	1.25658e-42	2.07413e-40	86.1526								BNC2	-0.91492	8.57395	-14.5391	1.61485e-38	2.66549e-36	76.7742
KIF23	-0.943728	8.46909	-15.5127	1.50617e-42	2.46098e-40	85.9729								MICU3	-0.804422	7.73805	-14.5074	2.17829e-38	3.5592e-36	76.4778
CCNB1	-1.23142	9.85583	-15.5046	1.62738e-42	2.61066e-40	85.8961								ADAMTSL3	-0.661808	7.73451	-14.4965	2.41527e-38	3.90695e-36	76.3755
AURKB	-1.37302	9.60654	-15.5045	1.63005e-42	2.61066e-40	85.8945								BEND5	-0.686123	7.4751	-14.4915	2.53256e-38	4.0561e-36	76.3285
CFL2	1.0861	8.99159	15.4996	1.70795e-42	2.70861e-40	85.8482								THBS4	-1.86961	9.59534	-14.488	2.6171e-38	4.15041e-36	76.296
DLGAP5	-1.29483	9.70949	-15.4843	1.97766e-42	3.10588e-40	85.7028								MSRB3	-1.14816	9.47711	-14.4856	2.67587e-38	4.20241e-36	76.274
ORC1	-1.17834	8.42554	-15.4648	2.38655e-42	3.71201e-40	85.5164								TNFAIP8L3	-0.748736	7.73899	-14.4796	2.83203e-38	4.4049e-36	76.2178
CKAP2L	-1.31601	9.14779	-15.4518	2.70225e-42	4.16301e-40	85.3932								ELN	-0.992952	8.51317	-14.4561	3.53676e-38	5.44863e-36	75.9977
DNAJB5	1.98109	7.90235	15.4345	3.1897e-42	4.86761e-40	85.2287								PLK4	0.764157	9.19312	14.4388	4.16325e-38	6.35328e-36	75.8361
SORCS1	0.700614	7.41389	15.4287	3.37395e-42	5.10065e-40	85.1731								MYOCD	-0.965448	8.32005	-14.4212	4.91426e-38	7.36047e-36	75.6719
BHMT2	1.32049	8.00615	15.4229	3.56467e-42	5.33908e-40	85.1185								ABCA6	-0.817145	7.91432	-14.4008	5.95394e-38	8.83586e-36	75.4818
KIF11	-1.10981	9.70015	-15.4104	4.02211e-42	5.96896e-40	84.9988								CCDC80	-1.02913	8.82742	-14.3988	6.06456e-38	8.88404e-36	75.4635
TEDC2	-1.26982	8.40623	-15.4079	4.11829e-42	6.05613e-40	84.9754								ACKR1	-1.5569	9.40476	-14.3922	6.45641e-38	9.32491e-36	75.4015
RTL3	0.611963	7.52964	15.3485	7.27628e-42	1.06037e-39	84.4109								SLIT2	-1.09479	8.96791	-14.3644	8.39063e-38	1.20112e-35	75.142
SLC5A7	1.02726	7.03951	15.2871	1.30976e-41	1.89166e-39	83.828								GFRA1	-0.777417	7.68496	-14.3357	1.09872e-37	1.55903e-35	74.8749
TCEAL2	2.49677	8.43098	15.2188	2.51748e-41	3.60379e-39	83.18								NEXN	-1.15224	9.60893	-14.3256	1.20869e-37	1.70015e-35	74.7804
ANGPTL1	2.04891	7.81718	15.2104	2.7299e-41	3.87359e-39	83.0997								ANK2	-0.910978	8.14662	-14.3246	1.21962e-37	1.70075e-35	74.7715
DPP6	1.01115	7.45508	15.1989	3.04726e-41	4.28631e-39	82.9906								NCAPH	0.776795	8.52923	14.3232	1.23668e-37	1.70979e-35	74.7578
CDC6	-1.21892	8.70539	-15.1897	3.32686e-41	4.63925e-39	82.9036								MCM10	0.92379	9.15492	14.3119	1.37479e-37	1.88463e-35	74.6529
FOXP2	1.4698	7.46967	15.1842	3.50432e-41	4.84495e-39	82.852								POC1A	0.780473	9.61905	14.2987	1.55705e-37	2.11654e-35	74.5296
IQGAP3	-1.09195	8.09366	-15.1812	3.608e-41	4.94601e-39	82.8231								JPH2	-0.713886	7.80189	-14.2841	1.78447e-37	2.40547e-35	74.3946
COX7A1	1.44632	9.85276	15.1769	3.75992e-41	5.11096e-39	82.7822								SCN7A	-0.939671	7.28602	-14.2827	1.809e-37	2.41838e-35	74.381
MAGI2	1.23334	7.12266	15.1644	4.23663e-41	5.71097e-39	82.6638								FEN1	0.600199	9.8539	14.2737	1.96837e-37	2.60987e-35	74.2974
CHRM2	1.3985	7.17501	15.1306	5.84865e-41	7.81882e-39	82.3441								SETBP1	-1.02578	9.00055	-14.2673	2.09013e-37	2.74877e-35	74.238
ASB5	1.96913	7.4742	15.1268	6.06396e-41	8.04022e-39	82.3082								CPXM2	-1.09542	8.80727	-14.2633	2.17148e-37	2.83273e-35	74.2001
TTK	-1.34368	9.79403	-15.1047	7.48814e-41	9.84782e-39	82.099								HMCN1	-0.847488	8.15261	-14.2585	2.27022e-37	2.93785e-35	74.1561
GSTM5	0.904524	8.09063	15.0963	8.11726e-41	1.05891e-38	82.0191								PRDM6	-0.675166	7.95056	-14.2508	2.44019e-37	3.13274e-35	74.0846
GINS1	-1.04349	8.96373	-15.0881	8.7791e-41	1.13609e-38	81.9413								MELK	0.797026	9.86248	14.2464	2.54412e-37	3.24045e-35	74.0433
KLHL4	1.28199	7.29345	15.0571	1.17971e-40	1.51453e-38	81.6483								COL14A1	-1.13676	9.18137	-14.2305	2.9542e-37	3.73337e-35	73.8953
FOXM1	-1.24332	9.19327	-15.0425	1.35531e-40	1.72626e-38	81.5107								C8orf88	-0.905774	7.7649	-14.2282	3.01709e-37	3.78329e-35	73.8744
CADM2	0.674714	7.4574	15.0354	1.45086e-40	1.83353e-38	81.4432								RRM2	0.863587	9.85816	14.2186	3.30143e-37	4.108e-35	73.7852
NUF2	-1.25719	9.05186	-14.9895	2.24714e-40	2.81781e-38	81.0093								CALD1	-1.29974	10.0508	-14.2102	3.57349e-37	4.41258e-35	73.7068
POPDC2	1.66619	8.05082	14.9696	2.714e-40	3.37705e-38	80.8222								RAD51	0.645944	8.27136	14.1959	4.08591e-37	5.0071e-35	73.574
PKMYT1	-1.08665	9.06694	-14.9667	2.79226e-40	3.44791e-38	80.794								TCEAL2	-1.6111	8.43098	-14.193	4.19888e-37	5.10685e-35	73.547
CDC25C	-1.16699	8.77114	-14.947	3.36625e-40	4.12519e-38	80.6086								MAP1B	-0.721395	8.84627	-14.1863	4.47027e-37	5.39635e-35	73.485
MAD2L1	-1.44205	9.90758	-14.9303	3.94832e-40	4.80211e-38	80.4504								PTGIS	-1.20953	9.19149	-14.1714	5.14117e-37	6.16027e-35	73.3465
CASQ2	2.12025	8.19613	14.9269	4.07729e-40	4.92196e-38	80.4186								NFASC	-0.836082	8.04574	-14.1701	5.20299e-37	6.1885e-35	73.3347
FEN1	-0.915396	9.8539	-14.9237	4.20326e-40	5.03644e-38	80.3884								TNS1	-0.789174	8.19976	-14.168	5.30824e-37	6.26759e-35	73.3148
NRXN1	0.831175	6.63199	14.9207	4.32626e-40	5.1457e-38	80.3598								ADCY5	-0.934031	7.82787	-14.1541	6.04826e-37	7.08962e-35	73.1856
SAPCD2	-1.32871	9.74127	-14.9143	4.59543e-40	5.42596e-38	80.2999								MCM3	0.501387	10.4572	14.1267	7.81818e-37	9.09834e-35	72.9313
HMMR	-1.32067	9.9312	-14.9106	4.76036e-40	5.57997e-38	80.265								NECAB1	-0.750816	7.05674	-14.1193	8.37848e-37	9.68074e-35	72.8628
NUDT10	0.650179	7.7204	14.8839	6.13898e-40	7.14418e-38	80.0128								HTR2A	-0.667329	9.08644	-14.1091	9.21501e-37	1.05718e-34	72.7685
PPP1R12B	1.10953	7.59794	14.8786	6.45144e-40	7.45418e-38	79.9636								UBE2T	0.774704	9.9883	14.0707	1.31991e-36	1.50358e-34	72.4127
MYOCD	1.45824	8.32005	14.8548	8.0901e-40	9.27389e-38	79.7391								FOXP2	-0.943914	7.46967	-14.061	1.44647e-36	1.63623e-34	72.322
FHL1	2.13576	9.63293	14.8542	8.14102e-40	9.27389e-38	79.7329								CHRDL2	-1.35951	8.86212	-14.0594	1.46738e-36	1.64826e-34	72.3078
RAD54L	-1.31964	8.57187	-14.8518	8.32776e-40	9.42026e-38	79.7104								GYPC	-0.843804	9.8992	-14.0587	1.47748e-36	1.64826e-34	72.301
MORN5	1.44146	7.61051	14.8384	9.45961e-40	1.06263e-37	79.5841								PAICS	0.509922	11.0602	14.0564	1.50903e-36	1.67192e-34	72.28
MAMDC2	2.1143	8.42704	14.8334	9.92054e-40	1.10672e-37	79.5369								CLDN5	-0.87725	9.43537	-14.0318	1.89931e-36	2.09002e-34	72.0522
TOP2A	-1.47622	10.9158	-14.8274	1.04943e-39	1.16271e-37	79.4811								CH25H	-1.01326	8.96442	-14.0265	1.99592e-36	2.18149e-34	72.0031
CENPM	-1.21544	9.22042	-14.8168	1.16069e-39	1.27723e-37	79.3812								MRGPRF	-1.21758	9.15917	-14.0175	2.17055e-36	2.35644e-34	71.92
DIXDC1	1.23874	8.58137	14.7839	1.58682e-39	1.73435e-37	79.0711								DPYSL3	-1.13378	10.4532	-14.0127	2.2715e-36	2.44959e-34	71.875
FGF10	1.54147	7.48549	14.7706	1.79982e-39	1.95395e-37	78.9462								CHEK1	0.748483	9.23566	14.007	2.39455e-36	2.56519e-34	71.8227
SPARCL1	1.80973	11.6407	14.7684	1.83868e-39	1.98283e-37	78.9251								CYP1B1	-1.34324	8.51467	-13.9977	2.61234e-36	2.78008e-34	71.7365
SLITRK5	1.46479	7.30265	14.7587	2.0162e-39	2.14874e-37	78.8337								DDR2	-0.728591	8.45888	-13.9861	2.9111e-36	3.07778e-34	71.6293
CDT1	-1.25192	9.11802	-14.7579	2.03022e-39	2.14874e-37	78.8268								ABI3BP	-1.16725	8.33337	-13.9561	3.85308e-36	4.04724e-34	71.3516
ITGB1BP2	1.44474	7.83542	14.7578	2.03238e-39	2.14874e-37	78.8257								FGF10	-1.00217	7.48549	-13.951	4.03937e-36	4.21553e-34	71.3049
EPM2A	0.910327	8.24241	14.7556	2.0753e-39	2.17987e-37	78.805								PBK	0.933008	9.86012	13.9488	4.12381e-36	4.27607e-34	71.2844
SKA1	-1.16053	8.58701	-14.7387	2.43526e-39	2.54147e-37	78.6464								CPED1	-1.03565	9.41448	-13.9466	4.20799e-36	4.33557e-34	71.2644
VIPR2	1.29755	7.78578	14.7355	2.51192e-39	2.60466e-37	78.6157								KIF15	0.753822	9.21231	13.9376	4.57773e-36	4.68667e-34	71.181
DEPDC1B	-1.09687	8.86633	-14.7266	2.73136e-39	2.81417e-37	78.5327								ABCA9	-0.612482	7.35679	-13.9303	4.90149e-36	4.98657e-34	71.1133
CKS2	-1.23232	10.9419	-14.7221	2.85118e-39	2.91903e-37	78.4901								CYBRD1	-1.2198	9.89597	-13.9261	5.09503e-36	5.15108e-34	71.075
EPHA6	0.970741	6.99708	14.6758	4.42329e-39	4.50007e-37	78.0547								PTGER3	-0.838082	7.75107	-13.9083	6.01393e-36	6.04232e-34	70.9107
GPRASP1	1.2095	8.14328	14.6728	4.54887e-39	4.59891e-37	78.0269								KIF2C	0.741725	9.67144	13.8935	6.90268e-36	6.89245e-34	70.7742
LIMS2	1.35453	8.89618	14.6518	5.54833e-39	5.5438e-37	77.83								MPDZ	-0.825453	8.82614	-13.8756	8.16012e-36	8.04866e-34	70.6085
TRPC4	1.13583	7.55429	14.6518	5.55202e-39	5.5438e-37	77.8293								ASF1B	0.703946	9.49313	13.8745	8.24397e-36	8.08208e-34	70.5984
MYL9	1.98266	10.4775	14.6503	5.62756e-39	5.58475e-37	77.8159								EZH2	0.62676	8.98883	13.8732	8.34368e-36	8.13057e-34	70.5865
KIF14	-1.14558	9.21573	-14.6443	5.95881e-39	5.87742e-37	77.7592								CDCA5	0.787197	10.0864	13.8596	9.46945e-36	9.17233e-34	70.4611
PEG3	1.31251	8.12354	14.6236	7.24807e-39	7.10575e-37	77.565								EBF1	-0.826942	9.12176	-13.8469	1.06531e-35	1.02574e-33	70.3445
SLC2A4	1.14795	7.45381	14.5795	1.10001e-38	1.07191e-36	77.1514								PRKD1	-0.799098	8.5292	-13.8362	1.17694e-35	1.12652e-33	70.2458
KCNA5	1.57659	7.59221	14.5577	1.3522e-38	1.30977e-36	76.9467								VIPR2	-0.839942	7.78578	-13.8294	1.25389e-35	1.19311e-33	70.1831
KIF15	-1.14927	9.21231	-14.5539	1.40182e-38	1.34975e-36	76.911								CCNA2	0.822941	9.77876	13.8093	1.51207e-35	1.43037e-33	69.9977
PDZD4	1.11981	7.77778	14.5347	1.67967e-38	1.60772e-36	76.7317								RANBP1	0.683065	9.66082	13.8069	1.54684e-35	1.45475e-33	69.9752
ARHGAP11A	-0.852833	8.46969	-14.5332	1.70357e-38	1.621e-36	76.7177								KCNT2	-0.661442	7.26122	-13.796	1.7113e-35	1.60012e-33	69.8751
SMYD1	2.4855	7.41804	14.5288	1.77617e-38	1.68019e-36	76.6763								PYGM	-0.882364	7.72194	-13.7802	1.98124e-35	1.84187e-33	69.73
BCHE	1.8722	7.88189	14.5212	1.90788e-38	1.79429e-36	76.6054								ATP1B2	-0.633531	8.28342	-13.778	2.02285e-35	1.86981e-33	69.7095
DACT3	1.56839	9.46552	14.5073	2.17585e-38	2.03448e-36	76.4751								SSC5D	-0.934784	8.83658	-13.7258	3.28506e-35	3.01927e-33	69.2293
SOX10	1.27945	7.54389	14.5012	2.30466e-38	2.14254e-36	76.4181								CCNB1	0.768064	9.85583	13.7237	3.34903e-35	3.04348e-33	69.2102
PRICKLE2	1.37996	9.06014	14.4986	2.36331e-38	2.18451e-36	76.3931								ORC6	0.682874	9.19862	13.7002	4.16374e-35	3.76272e-33	68.9946
ZNF385D	1.30346	7.73425	14.4841	2.70793e-38	2.48883e-36	76.2582								RAI2	-0.716762	8.93845	-13.6858	4.76109e-35	4.25499e-33	68.8618
TMEM100	1.80472	8.56438	14.4695	3.10898e-38	2.84129e-36	76.1213								DCN	-1.05764	10.5803	-13.6698	5.51857e-35	4.87806e-33	68.7156
CCNF	-1.13553	9.51815	-14.46	3.40195e-38	3.09157e-36	76.032								ABCC9	-0.566945	7.8238	-13.6612	5.98003e-35	5.25723e-33	68.6361
POC1A	-1.16454	9.61905	-14.4494	3.75716e-38	3.3953e-36	75.9335								TMEM35A	-0.903062	7.93923	-13.6581	6.15467e-35	5.38151e-33	68.6076
TACC3	-1.03875	9.29451	-14.4454	3.90169e-38	3.50632e-36	75.8961								ZFPM2	-0.821874	8.13088	-13.6472	6.80864e-35	5.92132e-33	68.5076
ACTA2	1.36221	12.3718	14.4172	5.09255e-38	4.55122e-36	75.632								ARHGAP20	-0.63008	7.69644	-13.6359	7.55741e-35	6.50259e-33	68.4043
KCNMB1	1.91367	8.81893	14.406	5.65952e-38	5.03014e-36	75.5273								RCC1	0.623216	9.86542	13.6345	7.65204e-35	6.54918e-33	68.3919
EPHA7	1.24525	7.25439	14.3998	5.99523e-38	5.29939e-36	75.4702								LDOC1	-0.892357	8.8039	-13.6278	8.14652e-35	6.93569e-33	68.3299
ASPM	-1.29288	10.0223	-14.3921	6.45002e-38	5.67041e-36	75.3977								PLAC9	-1.17184	8.86388	-13.625	8.3577e-35	7.07823e-33	68.3046
RBMS3	1.04301	7.43062	14.3787	7.31563e-38	6.39663e-36	75.2729								NDC1	0.612222	9.50416	13.6188	8.854e-35	7.44206e-33	68.2475
SMTN	1.40454	9.40288	14.3746	7.60465e-38	6.61359e-36	75.2344								EMCN	-0.801996	8.73795	-13.6185	8.87931e-35	7.44206e-33	68.2447
TCEAL7	1.39871	8.54165	14.366	8.24306e-38	7.13047e-36	75.1545								TFDP1	0.50475	10.3911	13.6017	1.03696e-34	8.64636e-33	68.091
FANCI	-1.10112	9.3871	-14.3608	8.66022e-38	7.45147e-36	75.1056								MEF2C	-0.692954	8.72622	-13.5803	1.26437e-34	1.04349e-32	67.8947
NDC80	-1.00556	9.48897	-14.3497	9.61115e-38	8.22593e-36	75.0023								TRAIP	0.777048	8.07594	13.5569	1.56967e-34	1.28888e-32	67.6805
E2F8	-1.02305	8.69773	-14.3441	1.01317e-37	8.62585e-36	74.95								NGFR	-0.961617	7.6238	-13.551	1.65783e-34	1.3544e-32	67.6264
DLG2	1.05989	7.46576	14.3387	1.06632e-37	9.0308e-36	74.8993								ATAD2	0.731081	9.75526	13.539	1.85225e-34	1.50563e-32	67.5166
STUM	1.10214	7.69371	14.3321	1.13484e-37	9.56106e-36	74.8376								STMN2	-1.29534	8.08476	-13.5241	2.12487e-34	1.71859e-32	67.3806
TPM1	1.08465	8.25767	14.3265	1.19632e-37	1.00267e-35	74.7853								ADH1B	-1.49821	8.43372	-13.5023	2.59706e-34	2.09005e-32	67.1819
AGTR1	1.58041	7.87741	14.311	1.38358e-37	1.15365e-35	74.6411								MARS2	0.501441	8.98719	13.4991	2.67667e-34	2.14346e-32	67.152
WDR62	-0.885024	8.04197	-14.3033	1.48707e-37	1.23358e-35	74.5696								RFC3	0.690553	9.50041	13.4894	2.92684e-34	2.32626e-32	67.0636
RSPO1	1.12883	7.42463	14.3026	1.49791e-37	1.23623e-35	74.5624								PLK1	0.621693	9.06659	13.4891	2.93371e-34	2.32626e-32	67.0612
MYLK	0.93879	7.86923	14.2889	1.70355e-37	1.39881e-35	74.4348								DCLK1	-0.726862	8.03668	-13.4835	3.09164e-34	2.43953e-32	67.0093
NAP1L2	1.20998	7.81198	14.2883	1.71225e-37	1.39886e-35	74.4298								PRICKLE2	-0.887153	9.06014	-13.4785	3.23666e-34	2.54156e-32	66.9639
PNCK	2.08127	8.37951	14.285	1.76713e-37	1.43644e-35	74.3985								RECK	-0.570866	8.28514	-13.475	3.341e-34	2.61082e-32	66.9325
EZH2	-0.946821	8.98883	-14.2815	1.82626e-37	1.47708e-35	74.3659								SSPN	-0.943597	8.36004	-13.4743	3.36248e-34	2.61497e-32	66.9262
RAB9B	1.41855	8.13603	14.267	2.09251e-37	1.684e-35	74.231								NAP1L2	-0.785096	7.81198	-13.4733	3.39385e-34	2.62674e-32	66.917
SH3BGR	1.24955	7.80211	14.2615	2.20209e-37	1.76342e-35	74.1804								CDC20	0.889478	10.619	13.4693	3.52225e-34	2.71314e-32	66.8802
MKI67	-0.86279	8.98994	-14.2538	2.36821e-37	1.8871e-35	74.1083								PKNOX2	-0.606891	7.84395	-13.4611	3.7997e-34	2.91298e-32	66.8051
TMEM59L	0.857865	7.4656	14.2442	2.59187e-37	2.0552e-35	74.0188								LRCH2	-0.705591	8.25275	-13.4587	3.88389e-34	2.96348e-32	66.7834
SHCBP1	-0.799622	8.50046	-14.237	2.77405e-37	2.18893e-35	73.9514								ACTG2	-1.58195	11.616	-13.4485	4.26639e-34	3.24005e-32	66.6904
GNAO1	1.20062	7.88002	14.2029	3.81822e-37	2.99823e-35	73.6347								RECQL4	0.720953	9.02061	13.4475	4.3046e-34	3.2538e-32	66.6816
AR	0.844625	7.59802	14.2015	3.86803e-37	3.02267e-35	73.6219								BIRC5	0.582593	8.59128	13.4451	4.40085e-34	3.31108e-32	66.6597
CENPF	-1.33983	8.74414	-14.2006	3.90264e-37	3.03505e-35	73.613								TTC28	-0.550076	8.40817	-13.4244	5.32675e-34	3.98915e-32	66.4706
RNF150	1.59252	8.79957	14.1987	3.97143e-37	3.07377e-35	73.5957								RFC4	0.504462	10.2028	13.413	5.91777e-34	4.39109e-32	66.3664
PCLAF	-1.03393	9.61351	-14.1737	5.02229e-37	3.8686e-35	73.363								AUNIP	0.718055	8.8719	13.4011	6.60092e-34	4.87564e-32	66.2583
DCAF12L2	0.930396	7.10871	14.1726	5.07429e-37	3.89013e-35	73.3528								PRIMA1	-1.00865	8.03023	-13.391	7.24701e-34	5.32853e-32	66.1658
C1QTNF2	1.34623	7.8003	14.1706	5.17068e-37	3.94533e-35	73.3341								STUM	-0.710676	7.69371	-13.3899	7.31836e-34	5.35664e-32	66.1561
NPAS4	0.947474	7.07966	14.1663	5.38504e-37	4.08959e-35	73.2939								DTL	0.632452	9.34802	13.3887	7.39748e-34	5.39016e-32	66.1455
MLNR	1.01068	7.01204	14.1439	6.63837e-37	5.01786e-35	73.0864								SYNM	-1.1889	8.88978	-13.3874	7.48748e-34	5.43128e-32	66.1335
KIF20A	-1.1242	9.5779	-14.1388	6.96725e-37	5.24197e-35	73.0385								FILIP1	-1.00442	8.22102	-13.3759	8.32757e-34	6.01369e-32	66.0282
PSD	1.17404	7.88458	14.1342	7.27273e-37	5.44647e-35	72.9959								RAD51AP1	0.538896	8.86702	13.3745	8.42967e-34	6.06037e-32	66.0161
DTL	-0.971237	9.34802	-14.1175	8.50098e-37	6.33695e-35	72.8412								SLC22A17	-0.920756	8.73656	-13.3637	9.31088e-34	6.66428e-32	65.9177
PGM5	2.17258	8.61858	14.111	9.03629e-37	6.7051e-35	72.7807								BUB1B	0.639981	9.20434	13.3346	1.21691e-33	8.6581e-32	65.6526
TK1	-1.03205	10.1976	-14.0849	1.15347e-36	8.51988e-35	72.5387								BCHE	-1.19361	7.88189	-13.3343	1.22036e-33	8.6581e-32	65.6498
CLIP3	1.78323	9.55775	14.0786	1.22388e-36	8.99743e-35	72.48								KCNMA1	-0.692999	7.31266	-13.3322	1.24398e-33	8.78714e-32	65.6309
CADM3	0.95798	7.67766	14.0781	1.22925e-36	8.99743e-35	72.4756								SELP	-0.753748	8.65791	-13.315	1.45686e-33	1.02462e-31	65.4744
ZNF135	1.01049	8.00345	14.0708	1.31626e-36	9.5909e-35	72.4078								ARHGAP11A	0.542331	8.46969	13.2966	1.72529e-33	1.20815e-31	65.307
GRIK5	0.994547	7.48665	14.0578	1.48639e-36	1.07691e-34	72.2873								LHFPL6	-0.887464	9.84276	-13.2892	1.84555e-33	1.28679e-31	65.2403
RBFOX3	1.17419	7.12665	14.0575	1.49128e-36	1.07691e-34	72.2841								ZNF367	0.504144	8.67152	13.2805	2.00008e-33	1.38855e-31	65.1607
E2F7	-1.18227	8.72957	-14.0467	1.64885e-36	1.18541e-34	72.1845								TLL1	-0.674523	7.20175	-13.2699	2.20348e-33	1.52323e-31	65.0648
TRAIP	-1.17829	8.07594	-14.0297	1.93435e-36	1.38452e-34	72.0262								FBXL7	-0.619444	8.58303	-13.2692	2.2174e-33	1.52633e-31	65.0586
ANK2	1.33091	8.14662	14.0184	2.14847e-36	1.52439e-34	71.9221								SGCD	-0.631438	7.9956	-13.2661	2.28222e-33	1.56429e-31	65.03
TPM2	1.7485	11.5077	14.0184	2.14863e-36	1.52439e-34	71.9221								OMD	-1.236	8.45869	-13.2606	2.40107e-33	1.6388e-31	64.9798
RAD51AP1	-0.823981	8.86702	-14.0093	2.33959e-36	1.65263e-34	71.8377								DLGAP5	0.78959	9.70949	13.2599	2.41612e-33	1.64215e-31	64.9736
ADHFE1	0.991504	8.2024	14.0001	2.54873e-36	1.79253e-34	71.7528								RTL5	-0.641221	7.80052	-13.2574	2.47108e-33	1.67247e-31	64.9513
MAP6	0.98615	7.81894	13.992	2.75007e-36	1.92576e-34	71.6774								CHAF1B	0.707277	8.8654	13.2551	2.52385e-33	1.70107e-31	64.9304
DMGDH	0.842656	7.19516	13.9732	3.27636e-36	2.28442e-34	71.5038								ZBTB20	-0.711465	9.67407	-13.2262	3.28955e-33	2.20795e-31	64.6681
TAC1	1.78274	7.47279	13.9707	3.35419e-36	2.32864e-34	71.4806								DSEL	-0.712203	7.95251	-13.218	3.54623e-33	2.37041e-31	64.5937
CKS1B	-1.08114	10.9451	-13.969	3.41006e-36	2.35731e-34	71.4642								GNG11	-0.76526	10.1829	-13.2161	3.6092e-33	2.40257e-31	64.5763
C1QTNF7	1.46331	7.79434	13.9671	3.46994e-36	2.3885e-34	71.4469								BEX4	-0.919682	9.82559	-13.2155	3.62957e-33	2.40622e-31	64.5707
STIL	-1.07678	10.0122	-13.9572	3.80651e-36	2.60907e-34	71.3552								PARPBP	0.647863	9.28089	13.1982	4.24913e-33	2.80547e-31	64.4146
RACGAP1	-0.669146	9.25023	-13.9523	3.98467e-36	2.71966e-34	71.3098								KNSTRN	0.570875	9.21998	13.1892	4.61657e-33	3.02339e-31	64.3325
MAB21L2	1.26648	7.27578	13.9432	4.33699e-36	2.9477e-34	71.2258								SKA3	0.569001	9.10448	13.1808	4.98395e-33	3.25082e-31	64.2567
ARHGEF25	1.00923	7.95687	13.9402	4.46045e-36	3.01892e-34	71.198								PTN	-0.650045	8.68785	-13.1738	5.31187e-33	3.4508e-31	64.1936
PLIN4	2.00521	8.24156	13.9335	4.7476e-36	3.19988e-34	71.1362								TRPC1	-0.76415	8.60035	-13.1617	5.9334e-33	3.83915e-31	64.0841
ATP6V1G2	0.693613	7.73346	13.9191	5.42974e-36	3.64446e-34	71.0031								MFAP5	-1.17869	9.64983	-13.1565	6.22352e-33	4.01083e-31	64.0368
VIP	2.49221	8.09519	13.9044	6.22511e-36	4.16105e-34	70.8676								MOXD1	-0.938445	9.30035	-13.1538	6.38331e-33	4.09748e-31	64.0117
LMO3	1.09495	7.26467	13.8988	6.56088e-36	4.36744e-34	70.8155								CNTN1	-0.600198	7.31539	-13.1476	6.75356e-33	4.318e-31	63.9559
NOVA1	1.06427	7.7602	13.8682	8.7252e-36	5.78438e-34	70.5329								POLQ	0.762564	8.78642	13.1426	7.06574e-33	4.49982e-31	63.9112
DEPDC1	-1.07345	8.74803	-13.8644	9.03444e-36	5.96494e-34	70.4984								LDB3	-1.01743	7.90274	-13.125	8.29908e-33	5.26455e-31	63.7519
BVES	0.928573	7.62283	13.8403	1.13108e-35	7.40742e-34	70.2757								MTFR2	0.737671	9.07349	13.1211	8.60408e-33	5.4367e-31	63.7162
KANK2	1.16204	8.38931	13.8382	1.15391e-35	7.5265e-34	70.2559								NCAPG2	0.623174	9.22687	13.1147	9.1191e-33	5.73971e-31	63.6586
CCNB2	-1.21481	10.4365	-13.8304	1.23998e-35	8.05536e-34	70.1846								DOK5	-0.696218	7.78242	-13.1121	9.33702e-33	5.85409e-31	63.6352
AUNIP	-1.08613	8.8719	-13.8132	1.45611e-35	9.42159e-34	70.0253								FERMT2	-0.951364	10.2093	-13.1116	9.38097e-33	5.85894e-31	63.6306
GHR	1.51769	8.29747	13.7993	1.6564e-35	1.06749e-33	69.8975								CYS1	-0.741561	8.02144	-13.1083	9.66932e-33	6.01581e-31	63.6006
SLC25A39	-0.621037	11.1575	-13.7763	2.05122e-35	1.31669e-33	69.6856								PGR	-0.664988	7.16069	-13.0823	1.22603e-32	7.59857e-31	63.3656
JPH2	1.03276	7.80189	13.7745	2.08468e-35	1.33287e-33	69.6696								GLI3	-0.678629	7.42566	-13.0814	1.23554e-32	7.62828e-31	63.3579
CALD1	1.88651	10.0508	13.7734	2.10736e-35	1.34207e-33	69.6589								HJURP	0.827966	9.34588	13.0781	1.27384e-32	7.83484e-31	63.3277
NAP1L3	1.38787	8.12058	13.7618	2.34593e-35	1.48815e-33	69.5526								TMEM59L	-0.546131	7.4656	-13.0676	1.40217e-32	8.59145e-31	63.2327
LRFN5	1.0718	7.6074	13.7394	2.88939e-35	1.82573e-33	69.346								FRZB	-1.14501	10.0174	-13.0667	1.41352e-32	8.62835e-31	63.2247
NXPH3	0.922941	7.99469	13.7262	3.26748e-35	2.05661e-33	69.2242								CENPH	0.517501	8.78735	13.0569	1.54486e-32	9.39463e-31	63.1368
CPED1	1.51749	9.41448	13.7133	3.68118e-35	2.30801e-33	69.106								PDE7B	-0.845467	8.11765	-13.0513	1.62669e-32	9.85517e-31	63.0857
ADCY2	1.05254	8.07876	13.7012	4.11932e-35	2.57275e-33	68.9945								RBPMS2	-1.34659	9.55646	-13.0472	1.68867e-32	1.01925e-30	63.0486
SLC18A3	0.859122	7.06682	13.694	4.40431e-35	2.74016e-33	68.9282								RSPO1	-0.715849	7.42463	-13.0442	1.73554e-32	1.04365e-30	63.0215
TGFB1I1	1.07195	9.28442	13.6836	4.84833e-35	2.99671e-33	68.833								DCLK2	-0.664138	7.45098	-13.0383	1.83032e-32	1.09657e-30	62.9689
RFC3	-1.0333	9.50041	-13.6835	4.85372e-35	2.99671e-33	68.8319								OIP5	0.759944	9.01318	13.0336	1.91147e-32	1.14095e-30	62.926
PRKN	0.632865	6.96515	13.6809	4.97268e-35	3.05848e-33	68.8079								PPAT	0.510147	9.52665	13.0175	2.21347e-32	1.31636e-30	62.7807
HSPB8	1.79467	9.34416	13.6795	5.03801e-35	3.08692e-33	68.795								IGF1	-0.957668	8.23479	-12.9845	2.98883e-32	1.77096e-30	62.4834
SLC25A10	-0.923124	9.30978	-13.6782	5.09537e-35	3.11029e-33	68.7838								BUB1	0.790449	9.66085	12.9738	3.29282e-32	1.94397e-30	62.3876
SYNC	1.61214	8.80764	13.6739	5.30558e-35	3.22643e-33	68.7437								KIF23	0.565981	8.46909	12.9665	3.51927e-32	2.0701e-30	62.3217
TAGLN	1.12202	9.48149	13.6368	7.48282e-35	4.51863e-33	68.4029								SPAG5	0.618729	9.0909	12.9528	3.98613e-32	2.33622e-30	62.1984
PDE7B	1.29113	8.11765	13.6367	7.48635e-35	4.51863e-33	68.4024								MCM4	0.719605	10.4099	12.9518	4.02183e-32	2.34863e-30	62.1896
MCM4	-1.10475	10.4099	-13.6358	7.5488e-35	4.53938e-33	68.3942								LRRN4CL	-0.74034	8.35988	-12.9373	4.58823e-32	2.66019e-30	62.0592
PRR11	-0.884708	9.36875	-13.6278	8.13154e-35	4.8717e-33	68.3205								PLIN4	-1.28603	8.24156	-12.9321	4.81293e-32	2.7805e-30	62.0118
TONSL	-0.7871	8.38662	-13.6242	8.40593e-35	5.0175e-33	68.2876								PODN	-1.05338	9.6854	-12.9222	5.26314e-32	3.02977e-30	61.9233
E2F2	-1.28	8.89765	-13.5984	1.06682e-34	6.34444e-33	68.0514								DPT	-1.16499	8.38536	-12.9192	5.40744e-32	3.1018e-30	61.8965
SYNPO2	1.86816	8.90472	13.5519	1.64105e-34	9.72368e-33	67.6246								PPP1R3C	-1.23387	9.19332	-12.9169	5.52461e-32	3.15781e-30	61.8753
LRCH2	1.0505	8.25275	13.551	1.6547e-34	9.7688e-33	67.6164								APOD	-1.57368	10.2561	-12.9154	5.59951e-32	3.18935e-30	61.862
JAM2	1.33405	9.10915	13.5502	1.6659e-34	9.79911e-33	67.6097								NHSL2	-0.564336	7.52364	-12.9065	6.07103e-32	3.44579e-30	61.782
ZDHHC15	0.70881	7.38152	13.5404	1.82488e-34	1.06954e-32	67.5193								PCLAF	0.654676	9.61351	12.9057	6.11611e-32	3.45924e-30	61.7746
CDCA2	-1.0444	9.04884	-13.5079	2.46408e-34	1.43895e-32	67.2217								FXYD6	-0.930364	9.0103	-12.905	6.1515e-32	3.46713e-30	61.7689
MSRB3	1.6226	9.47711	13.4875	2.97418e-34	1.73059e-32	67.0352								ANLN	0.788572	9.63394	12.9046	6.17576e-32	3.46872e-30	61.765
PDE1C	1.00794	7.20093	13.4849	3.04614e-34	1.7661e-32	67.0116								VIP	-1.59793	8.09519	-12.9012	6.37146e-32	3.56625e-30	61.7342
RUNX1T1	0.786469	7.44469	13.4833	3.09041e-34	1.78537e-32	66.9973								CDK1	0.753025	9.73245	12.8826	7.54156e-32	4.18207e-30	61.5673
C14orf132	1.56235	9.1013	13.458	3.90358e-34	2.24713e-32	66.7658								CSDC2	-0.665285	7.8222	-12.8825	7.54923e-32	4.18207e-30	61.5663
DCLK2	1.00577	7.45098	13.4555	3.99479e-34	2.29148e-32	66.7429								SELENOM	-0.812485	10.5972	-12.8737	8.17491e-32	4.51322e-30	61.4874
PBK	-1.34897	9.86012	-13.4478	4.28783e-34	2.45088e-32	66.6727								ARMCX2	-0.871472	9.58495	-12.8685	8.56723e-32	4.71373e-30	61.441
PENK	1.64672	7.77903	13.4321	4.95264e-34	2.82091e-32	66.5299								DZIP1	-0.583657	8.19656	-12.8674	8.6549e-32	4.74582e-30	61.431
HAND2	1.39029	7.39709	13.4219	5.44051e-34	3.08792e-32	66.4368								ARHGEF25	-0.64413	7.95687	-12.8494	1.01882e-31	5.54894e-30	61.2695
NCAM1	0.977773	7.66439	13.4109	6.02271e-34	3.40641e-32	66.336								EML1	-0.988325	9.13579	-12.8474	1.03746e-31	5.63153e-30	61.2516
LMOD1	2.04867	9.15162	13.408	6.18351e-34	3.48517e-32	66.3099								KCNK3	-0.932238	8.01226	-12.8285	1.23102e-31	6.63765e-30	61.0822
TIMELESS	-0.866182	9.86883	-13.3945	7.00377e-34	3.93379e-32	66.1864								SCUBE2	-0.903913	7.93479	-12.8227	1.29759e-31	6.95027e-30	61.0301
HASPIN	-0.88273	8.2776	-13.3892	7.35249e-34	4.11536e-32	66.1383								PKMYT1	0.661112	9.06694	12.8178	1.35661e-31	7.23328e-30	60.9861
HLF	1.32355	7.91415	13.3852	7.6325e-34	4.25736e-32	66.1013								DTYMK	0.633525	9.5945	12.8175	1.35937e-31	7.23328e-30	60.9841
SHISAL1	1.62121	8.14876	13.3665	9.06405e-34	5.03849e-32	65.9309								TACC3	0.646204	9.29451	12.8091	1.46735e-31	7.75682e-30	60.9084
MYOC	1.21376	7.7935	13.3616	9.48028e-34	5.25182e-32	65.8864								HAND2	-0.908106	7.39709	-12.8049	1.52455e-31	8.00824e-30	60.8706
CENPO	-0.630187	8.35255	-13.3517	1.03797e-33	5.73045e-32	65.7966								KIF11	0.66249	9.70015	12.8049	1.52481e-31	8.00824e-30	60.8704
OIP5	-1.14457	9.01318	-13.3434	1.12022e-33	6.16348e-32	65.721								PDZRN3	-0.732616	7.8782	-12.8014	1.57278e-31	8.23342e-30	60.8397
NEXN	1.62745	9.60893	13.3343	1.218e-33	6.67875e-32	65.6381								POLE2	0.603065	9.34521	12.7852	1.82103e-31	9.50225e-30	60.6947
TNS1	1.12221	8.19976	13.3243	1.33575e-33	7.2997e-32	65.5466								POPDC2	-1.01077	8.05082	-12.7667	2.15383e-31	1.11668e-29	60.5285
DDIAS	-1.14131	9.08576	-13.2877	1.86952e-33	1.01823e-31	65.2135								CILP	-1.21295	8.98325	-12.7422	2.68549e-31	1.3747e-29	60.3102
SLITRK3	0.947526	7.28579	13.2867	1.88573e-33	1.02361e-31	65.2049								BEND6	-0.75041	7.37977	-12.7404	2.73165e-31	1.39392e-29	60.2933
CHRNA3	1.62903	7.82431	13.2639	2.3254e-33	1.25709e-31	64.9972								C16orf89	-1.1544	8.11699	-12.7333	2.91163e-31	1.48108e-29	60.2301
DMPK	0.929573	7.94204	13.2636	2.3314e-33	1.25709e-31	64.9947								TGFB1I1	-0.688235	9.28442	-12.7309	2.97379e-31	1.50796e-29	60.2092
MRGPRF	1.73731	9.15917	13.2541	2.54214e-33	1.36617e-31	64.9089								EFEMP1	-0.933035	9.48715	-12.7189	3.31411e-31	1.67006e-29	60.102
CRYAB	1.72436	9.43925	13.2506	2.62547e-33	1.40628e-31	64.877								IGFBP7	-0.762543	12.134	-12.7162	3.39644e-31	1.70623e-29	60.0777
FERMT2	1.41986	10.2093	13.2472	2.70941e-33	1.44645e-31	64.8458								HMBS	0.500784	9.39614	12.7073	3.6804e-31	1.83747e-29	59.9982
DAAM2	1.15686	8.70713	13.2458	2.74452e-33	1.46037e-31	64.833								SHISA3	-1.16223	8.16665	-12.7055	3.74176e-31	1.86236e-29	59.9819
TRAF4	-0.788461	8.88527	-13.2319	3.11733e-33	1.65331e-31	64.7068								CDCA2	0.675318	9.04884	12.7009	3.89877e-31	1.92864e-29	59.9412
ZNF781	0.833552	7.39064	13.2277	3.24068e-33	1.71311e-31	64.6684								VSTM4	-0.573713	7.73608	-12.6989	3.96927e-31	1.95753e-29	59.9234
PARVA	0.813267	8.85279	13.2209	3.44674e-33	1.8161e-31	64.6073								ADAM23	-0.598356	7.68706	-12.6964	4.06163e-31	1.99699e-29	59.9007
RBPMS2	2.0118	9.55646	13.2018	4.10461e-33	2.15572e-31	64.4342								GINS1	0.627282	8.96373	12.6929	4.19051e-31	2.05411e-29	59.8698
SYNM	1.74454	8.88978	13.1969	4.29491e-33	2.24837e-31	64.3893								PRUNE2	-0.811489	7.95638	-12.6909	4.26648e-31	2.08503e-29	59.852
ABCC9	0.820471	7.8238	13.1936	4.42778e-33	2.31044e-31	64.3591								PDE2A	-0.62894	8.28836	-12.6885	4.36304e-31	2.12235e-29	59.8298
CACNB2	0.96723	7.68689	13.1689	5.54794e-33	2.88564e-31	64.1356								MMRN1	-0.974031	8.28879	-12.6809	4.66973e-31	2.25485e-29	59.7626
ADAM33	1.43105	7.78648	13.1588	6.08419e-33	3.15442e-31	64.0442								HDGFL3	-0.869024	8.58839	-12.6772	4.82803e-31	2.32315e-29	59.7296
BMP3	1.32444	7.48963	13.119	8.7587e-33	4.52654e-31	63.6832								TWIST2	-0.613154	7.74922	-12.6769	4.8399e-31	2.32315e-29	59.7272
PLN	1.78106	8.29428	13.1184	8.80659e-33	4.5368e-31	63.6778								CDT1	0.761758	9.11802	12.6581	5.73584e-31	2.74506e-29	59.5591
NRXN3	1.83202	7.72463	13.1065	9.81332e-33	5.03937e-31	63.5705								HASPIN	0.57251	8.2776	12.6478	6.29251e-31	3.00258e-29	59.4674
ERCC6L	-1.0081	8.51817	-13.1044	1.00006e-32	5.11931e-31	63.5518								TSPAN2	-0.706295	8.18167	-12.6425	6.59881e-31	3.13027e-29	59.4204
ECT2	-1.09358	10.8282	-13.0992	1.04886e-32	5.35219e-31	63.5046								CENPM	0.736859	9.22042	12.6382	6.85812e-31	3.24377e-29	59.3822
LPP	0.974896	10.0809	13.0919	1.12117e-32	5.70314e-31	63.4385								TRIP13	0.776774	9.83973	12.6199	8.0916e-31	3.78294e-29	59.2185
CDH19	1.3053	7.40556	13.0823	1.22371e-32	6.20523e-31	63.3518								IGFBP5	-0.797261	10.594	-12.6141	8.5226e-31	3.96154e-29	59.1672
ASB2	1.55033	8.27831	13.0748	1.31026e-32	6.62338e-31	63.2841								NEK2	0.710776	9.21993	12.6124	8.65099e-31	4.0097e-29	59.1524
GRPR	0.768627	7.60222	13.0614	1.48044e-32	7.46033e-31	63.1631								CLSPN	0.501309	7.74964	12.6092	8.90409e-31	4.11522e-29	59.1238
KNSTRN	-0.840173	9.21998	-13.0577	1.53124e-32	7.69232e-31	63.1297								CCNF	0.697698	9.51815	12.5973	9.91219e-31	4.56808e-29	59.0177
ZNF471	1.12678	7.26401	13.052	1.61378e-32	8.08187e-31	63.0776								PLXNA4	-0.681403	7.32479	-12.5928	1.03217e-30	4.7433e-29	58.9776
TMOD1	1.29503	8.60665	13.0373	1.84497e-32	9.21119e-31	62.945								SOX10	-0.784157	7.54389	-12.5855	1.1024e-30	5.05167e-29	58.9125
FANCA	-0.650387	8.22137	-13.0325	1.92713e-32	9.59178e-31	62.9018								TPX2	0.783249	9.97149	12.5849	1.10793e-30	5.06269e-29	58.9075
NLGN1	1.20112	7.58339	13.0263	2.03914e-32	1.01182e-30	62.8458								FABP4	-1.28865	8.65914	-12.5829	1.12838e-30	5.14159e-29	58.8894
GLRB	1.03345	8.00169	13.0257	2.04999e-32	1.01343e-30	62.8406								GRIK5	-0.621739	7.48665	-12.5765	1.19488e-30	5.41411e-29	58.8327
ATP2B4	0.846784	8.42067	13.0255	2.05494e-32	1.01343e-30	62.8382								GINS2	0.802494	9.20576	12.5709	1.2563e-30	5.67651e-29	58.7831
RBM24	1.24243	7.86378	13.0113	2.33717e-32	1.14912e-30	62.7107								ARHGEF39	0.58954	8.02907	12.5635	1.34307e-30	6.05166e-29	58.717
CNN1	2.5393	10.0901	13.0098	2.36989e-32	1.16168e-30	62.6969								SPC25	0.725947	9.09215	12.5625	1.35485e-30	6.0878e-29	58.7084
BEND5	0.945109	7.4751	12.9986	2.62398e-32	1.28234e-30	62.596								AMPH	-0.60894	8.29178	-12.5547	1.45361e-30	6.51347e-29	58.6388
OTX1	-0.978808	7.86468	-12.9926	2.77181e-32	1.35051e-30	62.5417								AURKB	0.804734	9.60654	12.5436	1.60603e-30	7.1568e-29	58.5401
FLNA	1.15586	9.72194	12.9862	2.93735e-32	1.42686e-30	62.4842								IQGAP3	0.64828	8.09366	12.5396	1.66359e-30	7.37266e-29	58.5052
ANLN	-1.17284	9.63394	-12.9719	3.34603e-32	1.62052e-30	62.3551								NKAPL	-0.587893	7.40974	-12.5221	1.94701e-30	8.60517e-29	58.3495
CENPU	-0.911937	9.27453	-12.9672	3.49194e-32	1.68614e-30	62.3129								KIF4A	0.687317	9.12818	12.5179	2.02221e-30	8.91314e-29	58.312
RNF180	1.04062	7.58812	12.966	3.52887e-32	1.6989e-30	62.3024								SPON1	-1.19839	10.3811	-12.5128	2.11715e-30	9.30625e-29	58.2666
ZWILCH	-0.752699	8.95007	-12.9638	3.60233e-32	1.72912e-30	62.282								DES	-1.80507	9.78396	-12.5033	2.30373e-30	1.00989e-28	58.183
ZEB1	1.10714	8.48918	12.9626	3.64202e-32	1.743e-30	62.2712								LGI4	-0.627059	8.03948	-12.501	2.35279e-30	1.02861e-28	58.1622
AOC3	1.27488	8.7733	12.9614	3.68086e-32	1.75639e-30	62.2607								ENOX1	-0.569471	8.05161	-12.493	2.52788e-30	1.10218e-28	58.0912
PRKG1	1.1732	7.81068	12.9571	3.82892e-32	1.81878e-30	62.2216								SMAD9	-0.765475	7.80386	-12.491	2.57347e-30	1.11904e-28	58.0735
LHCGR	0.928389	6.99123	12.9569	3.8341e-32	1.81878e-30	62.2202								FANCI	0.675165	9.3871	12.4822	2.7835e-30	1.2039e-28	57.9958
GLP2R	0.92467	7.13711	12.9471	4.19059e-32	1.98208e-30	62.1322								ANKRD35	-0.836428	8.62974	-12.4814	2.80525e-30	1.21007e-28	57.9881
PTCHD1	1.40867	7.5992	12.9457	4.24383e-32	2.00136e-30	62.1197								SYNC	-1.02091	8.80764	-12.477	2.91611e-30	1.25455e-28	57.9498
DMD	1.08967	8.70395	12.9454	4.2561e-32	2.00136e-30	62.1168								ESPL1	0.663441	9.01366	12.4622	3.33083e-30	1.42916e-28	57.8182
NHSL2	0.837809	7.52364	12.9392	4.50258e-32	2.11112e-30	62.061								DNAJB5	-1.15895	7.90235	-12.4612	3.36134e-30	1.43844e-28	57.8092
SVIL	0.87069	9.24496	12.9375	4.57193e-32	2.13744e-30	62.0459								CCNB2	0.762686	10.4365	12.4604	3.38536e-30	1.4449e-28	57.8021
BNC2	1.25313	8.57395	12.933	4.76549e-32	2.22151e-30	62.0048								THSD7A	-0.614472	8.02418	-12.4576	3.47002e-30	1.47713e-28	57.7777
SORBS1	0.649898	8.83563	12.9227	5.23288e-32	2.43239e-30	61.9121								ADRB2	-0.728896	8.50103	-12.4279	4.52534e-30	1.91128e-28	57.5149
ADRB3	0.844407	7.17938	12.9	6.43109e-32	2.98078e-30	61.7078								CENPI	0.63483	7.7269	12.4255	4.62297e-30	1.9443e-28	57.4938
FGF2	0.93573	7.89122	12.8983	6.52631e-32	3.01627e-30	61.6933								DTNA	-0.627653	7.70067	-12.4094	5.34103e-30	2.23825e-28	57.3509
MAP1B	1.00141	8.84627	12.8845	7.39862e-32	3.40969e-30	61.569								ZNF423	-0.70454	8.32846	-12.3967	5.98123e-30	2.49362e-28	57.2389
CMYA5	0.66271	8.14226	12.8837	7.45635e-32	3.41826e-30	61.5613								PRICKLE1	-0.799764	9.07919	-12.3917	6.25328e-30	2.60033e-28	57.1949
PTPN5	0.838224	7.21319	12.8836	7.45949e-32	3.41826e-30	61.5609								ALDH1A3	-0.885057	8.54543	-12.3839	6.70366e-30	2.76629e-28	57.126
XKR4	1.1353	7.25719	12.8828	7.51417e-32	3.43359e-30	61.5536								RHOJ	-0.739719	8.82199	-12.3835	6.73142e-30	2.77067e-28	57.122
NGB	0.801724	7.5137	12.8735	8.17917e-32	3.72694e-30	61.4696								SMOC2	-1.234	10.071	-12.368	7.72373e-30	3.15912e-28	56.9859
PARPBP	-0.943293	9.28089	-12.8672	8.65297e-32	3.93175e-30	61.4138								MTHFD2	0.531024	10.6203	12.3679	7.73375e-30	3.15912e-28	56.9846
FANCD2	-0.731911	7.95384	-12.8659	8.76214e-32	3.97021e-30	61.4014								SOD3	-0.774302	9.17181	-12.362	8.15408e-30	3.32243e-28	56.9322
RGMB	0.749778	8.69985	12.8554	9.63268e-32	4.35246e-30	61.3076								PDZRN4	-1.17009	7.81869	-12.3602	8.28562e-30	3.36754e-28	56.9164
EML1	1.46437	9.13579	12.8447	1.06123e-31	4.77461e-30	61.2116								SRSF1	0.533084	10.0237	12.3558	8.61197e-30	3.49141e-28	56.8782
MICU3	1.09807	7.73805	12.8446	1.0626e-31	4.77461e-30	61.2103								PCDHB4	-0.646287	7.87026	-12.3535	8.79159e-30	3.55532e-28	56.8577
RFC4	-0.725324	10.2028	-12.8389	1.11843e-31	5.00373e-30	61.1596								SKA1	0.694126	8.58701	12.3422	9.72733e-30	3.91416e-28	56.7577
CHTF18	-0.86626	9.02925	-12.8387	1.12097e-31	5.00373e-30	61.1573								ISM1	-0.963212	7.78389	-12.3413	9.80054e-30	3.93383e-28	56.7502
SLC29A2	-1.03939	8.94539	-12.8385	1.12287e-31	5.00373e-30	61.1557								SLIT3	-0.782321	8.53399	-12.3365	1.02341e-29	4.0876e-28	56.7074
FLRT1	0.825523	7.46731	12.8202	1.32468e-31	5.88681e-30	60.9919								CDC25C	0.691469	8.77114	12.3345	1.04114e-29	4.14814e-28	56.6904
NPTX1	1.11612	7.65503	12.8127	1.41829e-31	6.28555e-30	60.9243								SGO1	0.547149	8.40764	12.3273	1.111e-29	4.41561e-28	56.6261
ILK	0.579217	8.57163	12.8037	1.53888e-31	6.80134e-30	60.8434								HMMR	0.783366	9.9312	12.3262	1.12158e-29	4.44675e-28	56.6168
FAXDC2	1.20673	8.17965	12.7705	2.07722e-31	9.15563e-30	60.5463								LAMA2	-0.712376	8.7096	-12.3181	1.20537e-29	4.76723e-28	56.5455
NACAD	1.2872	8.13551	12.7697	2.09177e-31	9.19469e-30	60.5393								ESCO2	0.582325	7.77725	12.3135	1.25616e-29	4.94396e-28	56.5046
RCC1	-0.88267	9.86542	-12.7677	2.13e-31	9.33736e-30	60.5214								CSRP2	-0.722022	9.61632	-12.3105	1.2902e-29	5.05759e-28	56.4782
BRI3BP	-0.909949	10.0336	-12.7665	2.1542e-31	9.41794e-30	60.5102								LMNB1	0.568965	9.30702	12.3104	1.29129e-29	5.05759e-28	56.4774
CHAF1A	-0.646499	8.80737	-12.7657	2.16996e-31	9.46124e-30	60.503								AKT3	-0.523328	8.63217	-12.303	1.37922e-29	5.38896e-28	56.4122
C1QTNF4	1.19398	7.48468	12.7576	2.33515e-31	1.01541e-29	60.4303								AOX1	-0.781327	8.06528	-12.3008	1.4065e-29	5.47813e-28	56.3928
DTNA	0.948219	7.70067	12.7505	2.48904e-31	1.07943e-29	60.3671								FAM13C	-0.662326	8.17099	-12.3006	1.40882e-29	5.47813e-28	56.3912
CHODL	1.08475	7.80506	12.749	2.52241e-31	1.09098e-29	60.3539								NRXN2	-0.90192	8.08307	-12.2988	1.43117e-29	5.5517e-28	56.3756
ZNF835	0.926401	7.23977	12.745	2.61504e-31	1.12802e-29	60.3182								CKS1B	0.667644	10.9451	12.29	1.54772e-29	5.98945e-28	56.2981
SCN4B	1.36421	7.93237	12.7383	2.77827e-31	1.19525e-29	60.2582								IL1R1	-0.603065	9.63049	-12.287	1.58939e-29	6.12143e-28	56.2718
CNRIP1	0.980394	8.92731	12.7279	3.05171e-31	1.3094e-29	60.1652								CTSG	-1.15107	8.33929	-12.2859	1.60568e-29	6.16946e-28	56.2617
HSPB3	1.27472	7.5163	12.7171	3.36394e-31	1.43955e-29	60.0687								LRRC17	-0.874451	8.66351	-12.2841	1.63121e-29	6.25272e-28	56.2461
EBP	-0.879891	10.0701	-12.7084	3.63929e-31	1.55328e-29	59.9908								SUSD5	-0.793696	7.40216	-12.2814	1.67161e-29	6.37734e-28	56.2219
GRIN2A	0.828363	7.56015	12.7001	3.9236e-31	1.67021e-29	59.9162								ASPA	-0.736593	7.70863	-12.2672	1.89628e-29	7.21746e-28	56.0971
PSRC1	-0.876718	9.12124	-12.6965	4.05196e-31	1.72033e-29	59.8844								LMO3	-0.677517	7.26467	-12.2666	1.90628e-29	7.2385e-28	56.0919
PRIMA1	1.43992	8.03023	12.6903	4.28489e-31	1.81446e-29	59.829								TCF21	-0.663798	8.44469	-12.2655	1.9254e-29	7.29399e-28	56.0821
STMN4	0.731342	7.17064	12.6891	4.33269e-31	1.82991e-29	59.818								GLI1	-0.65443	8.37807	-12.2633	1.9627e-29	7.41791e-28	56.0631
RXRG	0.754542	7.41743	12.6821	4.61166e-31	1.93933e-29	59.7562								CACNA1C	-0.726795	7.99926	-12.252	2.1699e-29	8.14391e-28	55.9638
TACR2	1.8939	8.13701	12.6821	4.61574e-31	1.93933e-29	59.7553								CLMP	-0.912243	8.9548	-12.2512	2.18549e-29	8.16459e-28	55.9567
CDO1	1.33332	8.08932	12.6781	4.78299e-31	2.0044e-29	59.72								TMOD1	-0.836269	8.60665	-12.2512	2.1855e-29	8.16459e-28	55.9567
CACNA1C	1.10333	7.99926	12.673	5.00579e-31	2.09234e-29	59.6749								DAAM2	-0.738487	8.70713	-12.2421	2.37023e-29	8.81399e-28	55.8764
CNTN1	0.866777	7.31539	12.6705	5.12286e-31	2.13576e-29	59.652								EXO1	0.761286	9.1527	12.2331	2.56696e-29	9.48018e-28	55.7975
GPR17	0.911977	7.00892	12.6671	5.28047e-31	2.19581e-29	59.622								DUSP26	-0.529712	8.31473	-12.2317	2.59911e-29	9.57703e-28	55.7852
ABCA8	1.57937	7.95254	12.6661	5.33136e-31	2.21128e-29	59.6125								TYMS	0.699868	10.0869	12.2301	2.63624e-29	9.69176e-28	55.7712
GINS2	-1.19513	9.20576	-12.6593	5.66808e-31	2.34493e-29	59.5519								NDC80	0.607717	9.48897	12.2245	2.77094e-29	1.01639e-27	55.7219
LGI4	0.937271	8.03948	12.653	5.99479e-31	2.47377e-29	59.4964								SCARA3	-0.681666	8.3802	-12.2233	2.79996e-29	1.02471e-27	55.7115
DNA2	-0.755686	8.76028	-12.6495	6.18738e-31	2.54675e-29	59.465								DIAPH3	0.662113	7.68453	12.2034	3.34082e-29	1.20897e-27	55.5368
SGCA	1.48348	7.82948	12.6489	6.22453e-31	2.55553e-29	59.4591								ARMCX1	-0.795776	9.31033	-12.2019	3.38721e-29	1.22302e-27	55.5232
ZCCHC24	1.28533	9.73336	12.6452	6.43308e-31	2.63447e-29	59.4265								PPP1R14A	-1.1313	9.58305	-12.196	3.56771e-29	1.28533e-27	55.4718
GRIK3	0.63647	6.89341	12.634	7.11278e-31	2.90546e-29	59.327								CDCA3	0.779906	9.20271	12.1904	3.74856e-29	1.3445e-27	55.4229
MTHFD2	-0.79797	10.6203	-12.6113	8.72942e-31	3.55685e-29	59.1241								TK1	0.629665	10.1976	12.1779	4.18751e-29	1.49861e-27	55.3133
RGMA	1.82978	9.5682	12.6073	9.04498e-31	3.67617e-29	59.0889								CENPA	0.686488	9.39866	12.1729	4.38017e-29	1.56065e-27	55.2688
CENPE	-1.00217	9.34957	-12.6027	9.42799e-31	3.82223e-29	59.0478								NXPH3	-0.572665	7.99469	-12.172	4.41175e-29	1.56845e-27	55.2617
HSPB6	2.03689	8.97159	12.6009	9.5833e-31	3.87549e-29	59.0316								CKS2	0.730185	10.9419	12.1703	4.48163e-29	1.5898e-27	55.2461
DSN1	-0.774836	9.45333	-12.5897	1.06027e-30	4.27702e-29	58.9315								HNRNPC	0.56921	8.99548	12.1697	4.50356e-29	1.59408e-27	55.2413
KCNK3	1.36293	8.01226	12.5852	1.10318e-30	4.43907e-29	58.8922								GPR88	-0.688022	7.1994	-12.1636	4.75336e-29	1.67883e-27	55.1879
RERG	1.45975	9.01811	12.5796	1.16062e-30	4.65859e-29	58.8419								SMIM10	-0.541782	7.96484	-12.1585	4.97303e-29	1.75259e-27	55.1432
PRUNE2	1.19461	7.95638	12.5728	1.23368e-30	4.9396e-29	58.7815								ADGRB3	-0.741808	7.35163	-12.1526	5.23892e-29	1.84228e-27	55.0917
CCDC136	1.20401	8.00294	12.5702	1.26225e-30	5.04151e-29	58.7588								PRKAR2B	-0.669533	8.63948	-12.1506	5.33643e-29	1.8725e-27	55.0734
KNL1	-0.825049	8.51447	-12.5648	1.32506e-30	5.27936e-29	58.7107								MN1	-0.84805	8.84704	-12.1467	5.52384e-29	1.93406e-27	55.0393
PCNA	-0.552467	9.84455	-12.5525	1.47982e-30	5.88148e-29	58.6013								NBEA	-0.736357	8.06524	-12.1429	5.71013e-29	1.99497e-27	55.0065
CARTPT	1.39156	7.85679	12.5418	1.63011e-30	6.45773e-29	58.5055								TNS2	-0.552848	8.74859	-12.1336	6.20155e-29	2.16199e-27	54.9248
DSTN	0.732714	11.9807	12.5416	1.6328e-30	6.45773e-29	58.5038								MS4A2	-0.859165	7.84175	-12.1321	6.28546e-29	2.18653e-27	54.9115
PDLIM3	1.7833	10.1113	12.5353	1.72672e-30	6.81254e-29	58.4484								COPZ2	-0.640994	8.91092	-12.1275	6.54473e-29	2.27184e-27	54.8715
SSBP2	1.0891	8.58566	12.5053	2.26065e-30	8.88565e-29	58.1816								ZFHX4	-0.724112	7.31897	-12.1246	6.7161e-29	2.32136e-27	54.8459
SERTM1	0.638559	7.25018	12.5052	2.26316e-30	8.88565e-29	58.1805								WDR62	0.532606	8.04197	12.1179	7.12659e-29	2.45799e-27	54.7872
BOC	1.35366	8.38731	12.5027	2.31388e-30	9.06281e-29	58.1585								FBLN1	-1.16009	10.7597	-12.1148	7.32549e-29	2.51586e-27	54.76
CHAF1B	-1.00599	8.8654	-12.5005	2.36005e-30	9.22128e-29	58.139								CDC7	0.527187	9.18985	12.1045	8.02307e-29	2.74698e-27	54.67
ACTG2	2.22676	11.616	12.4926	2.53223e-30	9.87021e-29	58.0692								KCNE4	-0.572339	8.08923	-12.1043	8.03241e-29	2.74698e-27	54.6689
PPP1R14A	1.70531	9.58305	12.4897	2.59967e-30	1.01087e-28	58.0432								FAM124B	-0.693879	8.09245	-12.0994	8.39398e-29	2.86458e-27	54.6253
PKP3	-0.855889	8.68217	-12.4857	2.69328e-30	1.04476e-28	58.0081								TEDC2	0.727866	8.40623	12.0957	8.67099e-29	2.95288e-27	54.5932
GPM6B	1.35638	8.04695	12.4834	2.75149e-30	1.06479e-28	57.987								IGFBP6	-0.815696	9.78922	-12.0926	8.91258e-29	3.02878e-27	54.566
MPDZ	1.13699	8.82614	12.4817	2.79268e-30	1.07815e-28	57.9723								CLDN11	-0.863483	8.25941	-12.0902	9.09901e-29	3.0792e-27	54.5455
FNDC5	1.50437	7.84597	12.4759	2.94252e-30	1.13329e-28	57.9205								NUF2	0.7329	9.05186	12.0897	9.13838e-29	3.08606e-27	54.5412
NCAPG2	-0.89086	9.22687	-12.4602	3.38554e-30	1.30082e-28	57.7816								LDB2	-0.729882	9.82908	-12.0825	9.74048e-29	3.28254e-27	54.4781
OGN	2.05493	8.13034	12.4588	3.42714e-30	1.31368e-28	57.7695								FBXO5	0.549254	9.5141	12.0768	1.02449e-28	3.44534e-27	54.4282
RNF165	1.09423	7.41085	12.4466	3.82321e-30	1.46204e-28	57.6612								LTBP1	-0.583817	8.7365	-12.0758	1.03399e-28	3.47008e-27	54.419
FAXC	1.26541	7.49613	12.4361	4.19891e-30	1.60193e-28	57.5683								LGI2	-0.810066	8.21593	-12.0749	1.04165e-28	3.48857e-27	54.4117
MPPED2	1.05907	7.44471	12.4253	4.62546e-30	1.7605e-28	57.4725								UCHL5	0.582915	8.7391	12.0627	1.16024e-28	3.86173e-27	54.3051
RMI2	-0.831698	9.72665	-12.4177	4.94885e-30	1.87917e-28	57.4056								SYNE1	-0.666008	8.28923	-12.0624	1.16354e-28	3.86475e-27	54.3022
ZFPM2	1.14039	8.13088	12.4153	5.06035e-30	1.91344e-28	57.3835								GPIHBP1	-0.839582	7.73032	-12.055	1.24154e-28	4.1154e-27	54.2381
CAV1	1.26883	9.8354	12.4152	5.06276e-30	1.91344e-28	57.383								LSAMP	-0.670364	7.74368	-12.0547	1.24511e-28	4.11881e-27	54.2352
BLM	-0.862478	9.0302	-12.4145	5.09492e-30	1.92111e-28	57.3768								CYYR1	-0.662328	9.48361	-12.0507	1.29032e-28	4.25096e-27	54.1999
HMGA1	-0.762697	9.60782	-12.3894	6.37716e-30	2.399e-28	57.1544								GLP2R	-0.592707	7.13711	-12.0465	1.33845e-28	4.39165e-27	54.1637
ARHGAP20	0.873438	7.69644	12.3886	6.42047e-30	2.40969e-28	57.1477								STIL	0.655359	10.0122	12.0362	1.46545e-28	4.79862e-27	54.074
ADAMTSL3	0.88058	7.73451	12.3803	6.91273e-30	2.58843e-28	57.0746								S1PR3	-0.79848	9.30429	-12.0355	1.47428e-28	4.81778e-27	54.0681
XRCC2	-0.553766	8.38029	-12.3747	7.26905e-30	2.71557e-28	57.0248								LAYN	-0.772499	7.99832	-12.0341	1.49308e-28	4.86938e-27	54.0555
DCLK1	1.01424	8.03668	12.3707	7.53236e-30	2.80745e-28	56.9896								PALM	-0.794979	9.16522	-12.0331	1.50596e-28	4.90149e-27	54.047
REEP2	1.06983	7.9265	12.3655	7.88876e-30	2.93353e-28	56.9438								SLC24A3	-0.774848	9.0238	-12.0286	1.56716e-28	5.08023e-27	54.0076
ATP1B2	0.870587	8.28342	12.3583	8.41129e-30	3.12067e-28	56.8803								BHLHE22	-0.791493	8.43852	-12.027	1.59027e-28	5.14483e-27	53.9932
GMNN	-0.930224	10.0549	-12.3578	8.45078e-30	3.12814e-28	56.8756								GNG7	-0.650824	8.49458	-12.0248	1.62093e-28	5.23356e-27	53.9743
CBX7	0.962863	9.56619	12.356	8.59156e-30	3.16579e-28	56.8593								FAM229B	-0.578785	8.36568	-12.0223	1.65665e-28	5.33825e-27	53.9527
PALLD	1.14872	9.72463	12.356	8.59164e-30	3.16579e-28	56.8592								CNTN4	-0.564809	8.05183	-12.0218	1.66493e-28	5.35427e-27	53.9478
CAND2	0.957664	8.01434	12.3528	8.83785e-30	3.24911e-28	56.8313								CCT7	0.500745	10.7454	12.0178	1.72443e-28	5.5346e-27	53.913
CAMK2A	0.762598	7.0658	12.3425	9.6898e-30	3.55295e-28	56.7401								E2F2	0.791682	8.89765	12.0132	1.79552e-28	5.73997e-27	53.8731
NRK	1.32507	7.86027	12.3422	9.70824e-30	3.55295e-28	56.7382								FCER1A	-1.0302	7.90502	-12.0125	1.80593e-28	5.76187e-27	53.8673
LAYN	1.16549	7.99832	12.3366	1.02117e-29	3.72877e-28	56.6882								JAM3	-0.814289	10.074	-12.0077	1.8839e-28	5.9988e-27	53.8255
GAP43	1.29608	7.64509	12.3325	1.0585e-29	3.85637e-28	56.6526								TIMELESS	0.540935	9.86883	12.0038	1.95046e-28	6.19854e-27	53.7912
FMN2	0.961897	7.26042	12.3303	1.08039e-29	3.92727e-28	56.6323								SERPINF1	-0.856992	10.1451	-12.0021	1.98016e-28	6.28061e-27	53.7762
SMPX	2.0149	7.63463	12.3191	1.19372e-29	4.32953e-28	56.5335								TROAP	0.651608	9.20011	11.9984	2.04527e-28	6.47443e-27	53.7442
HSPB7	1.38291	8.21509	12.3147	1.24116e-29	4.49151e-28	56.4949								ADAMTS8	-0.810602	7.82861	-11.987	2.26164e-28	7.13143e-27	53.6448
DDX39A	-0.638678	11.2174	-12.3134	1.25527e-29	4.53243e-28	56.4838								TUBA1A	-0.636104	11.4456	-11.9841	2.3199e-28	7.30093e-27	53.6196
NEFM	1.04183	7.27078	12.3055	1.34702e-29	4.85288e-28	56.4139								GGT5	-0.845838	8.57742	-11.9819	2.36506e-28	7.42858e-27	53.6005
GALR1	0.703036	6.82907	12.2986	1.43169e-29	5.14646e-28	56.3535								TOP2A	0.860633	10.9158	11.9763	2.48436e-28	7.75812e-27	53.5518
ITGA7	1.17224	8.2084	12.293	1.50492e-29	5.3977e-28	56.3041								ITIH5	-0.612468	8.08446	-11.9743	2.52755e-28	7.87777e-27	53.5348
FCER1A	1.55207	7.90502	12.2901	1.54463e-29	5.52787e-28	56.2783								FAM43B	-0.554435	7.57222	-11.9723	2.57357e-28	8.00577e-27	53.5169
FXYD6	1.33129	9.0103	12.284	1.63137e-29	5.82539e-28	56.2242								TCEAL3	-0.717031	10.3477	-11.9685	2.66072e-28	8.261e-27	53.484
POLE2	-0.868199	9.34521	-12.2752	1.76305e-29	6.28173e-28	56.1474								A2M	-0.644009	9.96925	-11.9525	3.06246e-28	9.47197e-27	53.3449
NTRK3	0.587484	7.2158	12.2708	1.83349e-29	6.51837e-28	56.1086								SMC2	0.530913	9.25538	11.9434	3.31758e-28	1.02219e-26	53.2657
TUBA1A	0.958711	11.4456	12.2666	1.90412e-29	6.75461e-28	56.0711								AURKA	0.792922	10.3726	11.9385	3.46299e-28	1.06295e-26	53.2233
HTR2A	0.897807	9.08644	12.2663	1.90925e-29	6.75801e-28	56.0685								CEP55	0.733693	10.1826	11.9279	3.80133e-28	1.16239e-26	53.1311
DBF4	-0.607965	8.9491	-12.2422	2.36383e-29	8.34877e-28	55.857								POU6F1	-0.519646	8.04076	-11.9076	4.54217e-28	1.38369e-26	52.955
MYH11	2.15919	10.316	12.2377	2.46112e-29	8.67343e-28	55.817								BRI3BP	0.583869	10.0336	11.9018	4.78108e-28	1.44829e-26	52.9043
PKIG	0.702032	9.29731	12.222	2.82952e-29	9.95008e-28	55.6789								COLEC12	-0.977379	9.08209	-11.8954	5.05543e-28	1.52568e-26	52.8491
DHCR7	-1.02946	9.78776	-12.2202	2.87379e-29	1.00838e-27	55.6635								THSD7B	-0.845876	7.51336	-11.8952	5.06578e-28	1.52596e-26	52.847
SFRP1	1.9974	8.45827	12.2193	2.89777e-29	1.01459e-27	55.6553								TSHZ3	-0.676444	9.12866	-11.8919	5.21299e-28	1.56448e-26	52.8187
PLPP7	1.17877	7.97971	12.2108	3.12558e-29	1.092e-27	55.5803								GLT8D2	-0.794181	9.38644	-11.8901	5.2958e-28	1.58639e-26	52.8031
FGF14	1.13722	7.15018	12.1755	4.27203e-29	1.48932e-27	55.2709								CDC6	0.696151	8.70539	11.8896	5.31794e-28	1.59007e-26	52.799
KIF22	-0.649132	9.40866	-12.1751	4.2896e-29	1.49223e-27	55.2669								FOXM1	0.714274	9.19327	11.8857	5.50668e-28	1.63743e-26	52.7645
SGCD	0.880445	7.9956	12.1686	4.54341e-29	1.57713e-27	55.2099								SRRT	0.535085	10.1467	11.8824	5.66925e-28	1.68268e-26	52.7357
KCNT2	0.897433	7.26122	12.1565	5.05664e-29	1.75153e-27	55.104								KIFC1	0.919054	9.49212	11.8685	6.40214e-28	1.89325e-26	52.6155
COL21A1	1.07768	7.92049	12.1462	5.54009e-29	1.91488e-27	55.0135								ACP1	0.57847	9.26721	11.8681	6.42492e-28	1.89652e-26	52.6119
PDE1A	1.20269	8.30552	12.1401	5.8466e-29	2.01651e-27	54.9602								ERCC6L	0.633359	8.51817	11.8557	7.16309e-28	2.10624e-26	52.5044
RASSF7	-0.893213	10.5955	-12.1292	6.43858e-29	2.21597e-27	54.8647								CHTF18	0.552055	9.02925	11.8555	7.17443e-28	2.10624e-26	52.5028
KCNK2	1.0052	7.24621	12.128	6.50964e-29	2.23567e-27	54.8539								HOPX	-0.563383	7.45765	-11.8485	7.62409e-28	2.23015e-26	52.4427
BORA	-0.905202	9.55959	-12.1233	6.78655e-29	2.32583e-27	54.8126								TYRP1	-1.11129	8.47702	-11.8483	7.6429e-28	2.23162e-26	52.4402
DGKI	0.753613	7.39963	12.1197	7.00111e-29	2.39429e-27	54.7818								THOP1	0.520148	9.72909	11.8467	7.7473e-28	2.25802e-26	52.4268
KLF17	0.706396	7.4237	12.1146	7.32638e-29	2.50024e-27	54.7368								PRKG1	-0.742196	7.81068	-11.84	8.21515e-28	2.39008e-26	52.3688
MAPK4	0.960631	7.45928	12.0879	9.27625e-29	3.159e-27	54.5032								TICRR	0.720772	8.35462	11.8387	8.30814e-28	2.41279e-26	52.3577
CHEK1	-1.00109	9.23566	-12.0865	9.3905e-29	3.19119e-27	54.491								CCL19	-1.35695	9.42281	-11.8283	9.09779e-28	2.63738e-26	52.2679
LMNB1	-0.831529	9.30702	-12.0756	1.03438e-28	3.50778e-27	54.3953								ADGRD1	-0.790116	7.87253	-11.8239	9.45923e-28	2.73725e-26	52.2293
RIC3	0.811651	7.48655	12.0739	1.04942e-28	3.55134e-27	54.381								UHRF1	0.709017	10.1576	11.8183	9.93709e-28	2.86528e-26	52.1806
KDF1	-1.06812	8.85304	-12.0663	1.12218e-28	3.78964e-27	54.3146								KCNK2	-0.665593	7.24621	-11.8174	1.00104e-27	2.88128e-26	52.1733
CAVIN2	1.29039	9.1859	12.0619	1.16746e-28	3.93435e-27	54.2755								PLCL1	-0.528513	7.90365	-11.8071	1.09596e-27	3.1489e-26	52.0837
CPXM2	1.44449	8.80727	12.0502	1.29404e-28	4.35184e-27	54.1736								GUCY1A1	-1.00776	10.2566	-11.8012	1.15373e-27	3.30899e-26	52.0329
SNAP91	1.22764	7.23391	12.0484	1.3148e-28	4.4125e-27	54.1578								KCNA5	-0.919657	7.59221	-11.7939	1.22897e-27	3.51856e-26	51.9704
HOXA4	1.17015	8.36202	12.0398	1.41886e-28	4.75188e-27	54.0824								AKAP12	-0.667112	8.14053	-11.7873	1.30189e-27	3.71419e-26	51.9134
UHRF1	-1.063	10.1576	-12.0077	1.88189e-28	6.28957e-27	53.8027								LMNB2	0.545738	10.3196	11.7786	1.4048e-27	4.00071e-26	51.8382
FAM13C	0.964516	8.17099	12.0072	1.89055e-28	6.30548e-27	53.7982								TTK	0.764733	9.79403	11.7766	1.43011e-27	4.06565e-26	51.8205
SUSD5	1.15705	7.40216	12.0064	1.90396e-28	6.33712e-27	53.7912								NPR3	-0.545478	7.79515	-11.7726	1.48019e-27	4.20061e-26	51.7865
UBE2S	-1.03352	10.3445	-12.0055	1.91813e-28	6.3712e-27	53.7839								RAMP2	-0.50689	8.97292	-11.7669	1.55675e-27	4.40246e-26	51.7366
KIRREL3	0.578464	6.93024	12.0048	1.9315e-28	6.40246e-27	53.777								PIANP	-0.510412	7.52886	-11.766	1.56929e-27	4.42829e-26	51.7286
TMEM97	-0.915344	10.99	-11.9956	2.09432e-28	6.92797e-27	53.6969								E2F7	0.704697	8.72957	11.7658	1.57136e-27	4.42829e-26	51.7273
CCDC69	1.17546	8.84735	11.9936	2.13061e-28	7.03361e-27	53.6799								CPEB1	-0.682336	7.42673	-11.7622	1.6218e-27	4.56247e-26	51.6961
GPR88	1.0078	7.1994	11.9705	2.61212e-28	8.60562e-27	53.4781								CKAP2L	0.737197	9.14779	11.7497	1.80878e-27	5.04463e-26	51.5882
STARD9	0.710378	7.87456	11.9677	2.6764e-28	8.79948e-27	53.4541								GINS4	0.594645	8.07091	11.7464	1.8615e-27	5.18271e-26	51.5598
RCAN2	0.934023	8.94202	11.9659	2.7198e-28	8.92403e-27	53.4381								PSRC1	0.558936	9.12124	11.736	2.03812e-27	5.66472e-26	51.4701
PDE8B	1.06382	8.04739	11.9646	2.75078e-28	9.00742e-27	53.4269								DEPDC1	0.64376	8.74803	11.7249	2.24386e-27	6.20455e-26	51.375
TRPC1	1.05789	8.60035	11.9597	2.87043e-28	9.3802e-27	53.3848								MKI67	0.507887	8.98994	11.7212	2.3185e-27	6.40001e-26	51.3426
FLNC	1.7266	9.98143	11.9573	2.9322e-28	9.56275e-27	53.3637								TPM2	-1.04058	11.5077	-11.7193	2.35727e-27	6.49595e-26	51.3262
AMPH	0.870766	8.29178	11.9479	3.18558e-28	1.03682e-26	53.2816								BRIP1	0.634357	7.74868	11.7174	2.39547e-27	6.58998e-26	51.3103
PLXNA4	0.972115	7.32479	11.9452	3.26319e-28	1.05995e-26	53.2578								TMTC1	-0.672347	8.06195	-11.7118	2.51576e-27	6.90671e-26	51.2619
ADH1B	2.03527	8.43372	11.9374	3.49359e-28	1.13251e-26	53.1902								USP51	-0.680986	7.59625	-11.7117	2.51914e-27	6.90671e-26	51.2605
CACNA2D3	0.961482	7.7336	11.9353	3.55693e-28	1.15074e-26	53.1725								CRTAC1	-0.648938	7.54995	-11.7085	2.58978e-27	7.08837e-26	51.2332
GLI3	0.941859	7.42566	11.9314	3.68233e-28	1.18893e-26	53.1382								EBF3	-0.645066	7.96384	-11.7022	2.73617e-27	7.4764e-26	51.1788
TYMS	-1.01847	10.0869	-11.928	3.79455e-28	1.22272e-26	53.1084								PCDH9	-0.655806	6.99662	-11.697	2.86236e-27	7.80801e-26	51.1342
TESMIN	-0.868524	7.84757	-11.9146	4.26802e-28	1.37256e-26	52.992								TACR1	-0.536671	7.17768	-11.696	2.88778e-27	7.86411e-26	51.1255
DNAJC18	0.728303	8.34346	11.9126	4.34206e-28	1.39359e-26	52.975								GREM1	-1.25926	10.8193	-11.6846	3.18721e-27	8.66491e-26	51.0279
MEIS1	1.15445	9.08794	11.9116	4.37946e-28	1.40282e-26	52.9665								EFS	-0.637959	8.34442	-11.6761	3.43292e-27	9.30484e-26	50.9545
ZBTB16	1.05999	7.9068	11.9035	4.70456e-28	1.50397e-26	52.8956								LTC4S	-0.665945	8.25444	-11.6761	3.43409e-27	9.30484e-26	50.9541
MAP7	-0.991471	9.98839	-11.9009	4.81196e-28	1.53527e-26	52.8733								ASB2	-0.964521	8.27831	-11.6735	3.51263e-27	9.50174e-26	50.9318
ANKRD35	1.19713	8.62974	11.8949	5.07316e-28	1.61542e-26	52.8209								PTCH2	-0.527522	7.6313	-11.6723	3.54743e-27	9.57139e-26	50.922
MGP	1.8699	11.3342	11.8842	5.57178e-28	1.77071e-26	52.7281								NPTXR	-0.784383	7.84811	-11.672	3.55614e-27	9.57139e-26	50.9196
ARHGEF39	-0.839146	8.02907	-11.8808	5.73884e-28	1.82022e-26	52.6989								P2RY14	-0.623005	8.47808	-11.669	3.65041e-27	9.80881e-26	50.8937
WSCD2	0.854746	7.29261	11.8792	5.82357e-28	1.84348e-26	52.6844								CRISPLD1	-0.770863	8.50911	-11.6688	3.65744e-27	9.8114e-26	50.8918
LEPR	0.636182	7.89869	11.8762	5.9773e-28	1.88845e-26	52.6586								COL8A2	-0.753733	9.05009	-11.6674	3.70215e-27	9.9149e-26	50.8798
GPR135	0.620437	7.22751	11.8676	6.4422e-28	2.03136e-26	52.5844								CLEC1A	-0.528217	8.36561	-11.6662	3.74225e-27	1.00057e-25	50.8691
LIG1	-0.745701	9.44907	-11.8642	6.64162e-28	2.09017e-26	52.5543								FGF14	-0.743674	7.15018	-11.6638	3.81962e-27	1.01789e-25	50.8489
ADAMTS8	1.19169	7.82861	11.857	7.07062e-28	2.22086e-26	52.4923								E2F8	0.597551	8.69773	11.6629	3.85015e-27	1.02434e-25	50.841
SETBP1	1.33618	9.00055	11.8526	7.34814e-28	2.30356e-26	52.4542								PTGFR	-0.744469	7.72629	-11.6596	3.96309e-27	1.05093e-25	50.8124
ZBTB20	0.975114	9.67407	11.8511	7.44314e-28	2.32882e-26	52.4415								GALNT17	-0.649481	7.68884	-11.6572	4.0469e-27	1.0714e-25	50.7917
DTYMK	-0.887327	9.5945	-11.8488	7.60008e-28	2.37334e-26	52.4208								KIF24	0.653105	7.71418	11.6547	4.13652e-27	1.09334e-25	50.7701
YDJC	-0.71667	9.41931	-11.8354	8.54321e-28	2.66272e-26	52.305								ADCYAP1	-0.752728	7.49503	-11.6489	4.34865e-27	1.14488e-25	50.7206
SLC52A2	-0.750991	10.5356	-11.8277	9.14001e-28	2.84325e-26	52.2382								RRP9	0.51057	8.86151	11.644	4.53639e-27	1.18931e-25	50.6788
RAB23	1.26951	9.28704	11.8146	1.02499e-27	3.18239e-26	52.1247								FAXDC2	-0.761572	8.17965	-11.6399	4.70108e-27	1.2305e-25	50.6435
ALG3	-0.608044	10.2019	-11.8101	1.06608e-27	3.30362e-26	52.0858								GPBAR1	-0.771301	8.39769	-11.6332	4.98398e-27	1.30034e-25	50.5858
SNRPA1	-0.701777	10.6269	-11.796	1.20578e-27	3.72939e-26	51.9639								CDC42EP3	-0.612974	8.71465	-11.6233	5.43175e-27	1.41488e-25	50.5007
HELLS	-0.80621	8.61587	-11.7889	1.28303e-27	3.96075e-26	51.9024								MCM2	0.680756	10.0277	11.6021	6.52538e-27	1.69158e-25	50.3193
IGF1	1.32415	8.23479	11.7875	1.29861e-27	4.00121e-26	51.8905								REXO5	0.545506	8.84055	11.6001	6.64347e-27	1.71944e-25	50.3015
ITPKB	0.797364	8.67691	11.7841	1.3378e-27	4.11411e-26	51.8611								SUV39H1	0.503795	9.53512	11.5922	7.11228e-27	1.8349e-25	50.2341
CENPI	-0.904656	7.7269	-11.7729	1.47471e-27	4.52656e-26	51.7646								FANCB	0.653563	7.89772	11.5846	7.59501e-27	1.95632e-25	50.1692
DUSP26	0.76296	8.31473	11.7627	1.61238e-27	4.93975e-26	51.6763								DOK6	-0.602724	7.48527	-11.5841	7.6324e-27	1.95971e-25	50.1643
TOMM40	-0.691071	10.7961	-11.7619	1.62417e-27	4.96646e-26	51.669								TCF4	-0.612096	9.86115	-11.5693	8.67517e-27	2.22041e-25	50.0377
POLR2H	-0.594049	10.9459	-11.7597	1.65509e-27	5.05145e-26	51.6504								DEPDC1B	0.625901	8.86633	11.5643	9.06048e-27	2.31536e-25	49.9947
ASPA	1.05846	7.70863	11.7595	1.659e-27	5.05387e-26	51.648								TTF2	0.651249	8.65672	11.5555	9.77085e-27	2.48512e-25	49.9201
ABCA9	0.8058	7.35679	11.758	1.68012e-27	5.10857e-26	51.6355								NLGN1	-0.743496	7.58339	-11.5542	9.88532e-27	2.51028e-25	49.9085
SLC8A2	1.23839	7.41345	11.7566	1.70148e-27	5.16381e-26	51.623								ZNF521	-0.681391	8.67462	-11.5493	1.03153e-26	2.61535e-25	49.8664
NPAS3	0.650147	7.25587	11.7504	1.79604e-27	5.44058e-26	51.5695								SLC9A9	-0.653699	8.72527	-11.5486	1.03734e-26	2.62599e-25	49.8609
NFASC	1.08698	8.04574	11.7493	1.81188e-27	5.47831e-26	51.5608								BORA	0.589341	9.55959	11.5463	1.05807e-26	2.67428e-25	49.8413
INMT	1.38329	8.8348	11.7481	1.83163e-27	5.51739e-26	51.5501								CENPK	0.603049	9.22075	11.5432	1.08751e-26	2.74013e-25	49.8142
RIMS1	0.838532	6.97522	11.7385	1.9909e-27	5.98602e-26	51.4675								NAV3	-0.52741	7.69069	-11.5422	1.0961e-26	2.75747e-25	49.8064
CNGA3	1.10413	6.91959	11.7296	2.15202e-27	6.45846e-26	51.3905								ID4	-0.660424	8.93384	-11.5414	1.10378e-26	2.77247e-25	49.7995
CDKN3	-1.00072	9.8952	-11.7277	2.18875e-27	6.55652e-26	51.3737								CENPN	0.677613	9.81622	11.5404	1.11327e-26	2.79199e-25	49.791
PPP1R1A	1.76511	7.73546	11.7224	2.29216e-27	6.8536e-26	51.328								KCNJ8	-0.686381	9.20216	-11.5394	1.12333e-26	2.8085e-25	49.7821
MCM2	-1.01644	10.0277	-11.7207	2.32685e-27	6.94372e-26	51.3132								CDKN3	0.666911	9.8952	11.5317	1.20087e-26	2.99773e-25	49.7161
CIP2A	-0.750993	8.27521	-11.7205	2.33089e-27	6.94372e-26	51.3115								PPIA	0.594954	11.8386	11.5262	1.25879e-26	3.13747e-25	49.6695
PTGER3	1.1011	7.75107	11.7201	2.33823e-27	6.95278e-26	51.3083								CHRM2	-0.781832	7.17501	-11.5124	1.41829e-26	3.52417e-25	49.5516
CCDC89	0.820533	7.54099	11.7136	2.47367e-27	7.34203e-26	51.2526								REM1	-0.521452	8.2091	-11.5113	1.43171e-26	3.55204e-25	49.5423
PCP4L1	0.860889	7.5881	11.6955	2.89549e-27	8.57829e-26	51.0968								ASPM	0.745938	10.0223	11.5049	1.51335e-26	3.74884e-25	49.4874
MEOX2	1.5993	7.94349	11.6914	3.00235e-27	8.87862e-26	51.0609								PDE3A	-0.552437	7.96316	-11.5021	1.55134e-26	3.83707e-25	49.4629
IL17B	0.849541	7.32006	11.6876	3.10239e-27	9.1577e-26	51.0284								CENPE	0.632598	9.34957	11.4978	1.60994e-26	3.97594e-25	49.4262
BRIP1	-0.938132	7.74868	-11.6848	3.17939e-27	9.36792e-26	51.0042								PTTG1	0.681211	10.5772	11.4864	1.77579e-26	4.35889e-25	49.3293
SSC5D	1.23578	8.83658	11.6782	3.36706e-27	9.90282e-26	50.9474								GAPT	-0.750001	8.00012	-11.4731	1.99177e-26	4.87425e-25	49.2158
SNRPB	-0.668457	11.3802	-11.675	3.46247e-27	1.0165e-25	50.9198								SAMD11	-0.517847	8.24899	-11.472	2.01018e-26	4.91189e-25	49.2067
FAM83H	-1.18084	10.6031	-11.667	3.71153e-27	1.08764e-25	50.851								PCBP3	-0.530459	7.801	-11.4711	2.02579e-26	4.94256e-25	49.1991
ST14	-1.09433	10.6455	-11.6657	3.75365e-27	1.09799e-25	50.8398								FRRS1L	-0.612046	7.50266	-11.4687	2.06784e-26	5.03755e-25	49.1787
JAM3	1.18073	10.074	11.6574	4.03447e-27	1.17801e-25	50.7684								NACAD	-0.80322	8.13551	-11.4635	2.16318e-26	5.2619e-25	49.1342
GREM2	1.66645	8.20523	11.6461	4.45075e-27	1.29488e-25	50.6712								CENPF	0.777684	8.74414	11.4623	2.1855e-26	5.30819e-25	49.124
AFF3	0.905049	7.23933	11.6423	4.60041e-27	1.33602e-25	50.6385								COL8A1	-1.0083	9.43486	-11.4591	2.24752e-26	5.45066e-25	49.0964
MAPK13	-0.961252	10.8429	-11.6409	4.65784e-27	1.35027e-25	50.6262								PDSS1	0.555585	9.58815	11.4468	2.49843e-26	6.03202e-25	48.9917
HDGF	-0.621781	11.2723	-11.6347	4.91416e-27	1.42203e-25	50.5732								GLRB	-0.635198	8.00169	-11.4448	2.54178e-26	6.12585e-25	48.9747
RPRM	1.34701	7.84654	11.6216	5.50393e-27	1.58985e-25	50.461								SSBP2	-0.688805	8.58566	-11.4427	2.58763e-26	6.21954e-25	48.957
DPT	1.59924	8.38536	11.6178	5.68949e-27	1.63908e-25	50.4282								CCDC69	-0.765347	8.84735	-11.4266	2.97405e-26	7.12715e-25	48.8194
ARHGEF26	1.13976	7.59991	11.6177	5.69463e-27	1.63908e-25	50.4273								FBXL22	-1.01757	7.64004	-11.4241	3.03791e-26	7.26941e-25	48.7984
GFRA2	0.984092	7.97747	11.6064	6.28059e-27	1.80453e-25	50.3304								MAP1A	-0.600883	8.85277	-11.4218	3.09803e-26	7.40232e-25	48.779
RAP1A	0.683211	8.16512	11.6034	6.4459e-27	1.84874e-25	50.3047								RUVBL2	0.502793	9.32248	11.4162	3.25259e-26	7.74873e-25	48.7309
NDN	1.35114	10.0612	11.5955	6.90672e-27	1.9774e-25	50.2363								ITIH3	-0.61158	7.63985	-11.4152	3.27843e-26	7.7988e-25	48.7231
ENOX1	0.799298	8.05161	11.594	6.99559e-27	1.99931e-25	50.2237								ANGPTL7	-0.698321	7.43431	-11.4142	3.30729e-26	7.84439e-25	48.7144
RBPMS	0.602399	8.08184	11.5846	7.58999e-27	2.16536e-25	50.143								APBB1	-0.507965	7.93298	-11.4113	3.3922e-26	8.02225e-25	48.6893
GFRA1	0.992582	7.68496	11.584	7.63066e-27	2.17312e-25	50.1377								LIX1L	-0.530426	9.4907	-11.3981	3.80022e-26	8.90904e-25	48.577
TMEM47	1.19806	10.0113	11.5812	7.81676e-27	2.22221e-25	50.1138								TMEM252	-0.563385	7.39001	-11.3922	3.997e-26	9.34328e-25	48.5271
PPIF	-0.548775	9.59063	-11.5794	7.93786e-27	2.25268e-25	50.0986								PLSCR4	-0.739783	9.69348	-11.391	4.03988e-26	9.42988e-25	48.5166
SLC25A22	-0.809238	9.46047	-11.5783	8.01245e-27	2.26987e-25	50.0893								FOXF1	-0.759346	9.65945	-11.3905	4.05755e-26	9.45747e-25	48.5123
RNPEP	-0.614035	10.4036	-11.5774	8.0758e-27	2.28381e-25	50.0816								GALNT16	-0.549637	7.70049	-11.3809	4.40429e-26	1.02362e-24	48.4312
GYPC	1.09056	9.8992	11.5742	8.30659e-27	2.34498e-25	50.0537								NRXN3	-1.11656	7.72463	-11.3807	4.41211e-26	1.02396e-24	48.4294
LONRF2	1.51442	7.68168	11.5689	8.69189e-27	2.44948e-25	50.0088								CYSLTR1	-0.564349	7.88853	-11.3711	4.79024e-26	1.10696e-24	48.3481
ESCO2	-0.824123	7.77725	-11.5615	9.27236e-27	2.60433e-25	49.9448								GUCY1B1	-0.618365	9.29283	-11.3694	4.86292e-26	1.12215e-24	48.3332
RHOJ	1.04259	8.82199	11.5614	9.27358e-27	2.60433e-25	49.9447								ZNF471	-0.687812	7.26401	-11.361	5.22341e-26	1.20362e-24	48.2625
CORO6	0.598491	7.68758	11.5604	9.35449e-27	2.6225e-25	49.9361								AFF3	-0.59967	7.23933	-11.3604	5.25102e-26	1.20826e-24	48.2573
ATAD2	-0.967863	9.75526	-11.5552	9.79121e-27	2.74018e-25	49.8909								S1PR1	-0.602124	9.14965	-11.3533	5.58034e-26	1.27858e-24	48.1972
CNR1	0.926571	7.5722	11.5548	9.8231e-27	2.74436e-25	49.8877								BVES	-0.544273	7.62283	-11.3522	5.63478e-26	1.28922e-24	48.1876
SALL2	1.02384	8.38783	11.5532	9.95636e-27	2.77679e-25	49.8744								C1S	-0.862261	9.27857	-11.3441	6.03888e-26	1.37778e-24	48.1191
PUS1	-0.611052	10.1507	-11.546	1.06035e-26	2.95219e-25	49.8121								FAT4	-0.507521	8.27191	-11.3373	6.4021e-26	1.45655e-24	48.0614
ADCY5	1.19922	7.82787	11.541	1.10683e-26	3.07631e-25	49.7696								ROR2	-0.81096	8.62391	-11.3198	7.43716e-26	1.68257e-24	47.9132
CENPK	-0.893375	9.22075	-11.5379	1.13657e-26	3.15354e-25	49.7434								CNR1	-0.615341	7.5722	-11.3105	8.05603e-26	1.82003e-24	47.8342
PYCR1	-0.689154	9.13727	-11.5295	1.22215e-26	3.38518e-25	49.6715								FLNC	-1.11807	9.98143	-11.3099	8.10188e-26	1.82784e-24	47.8286
PTN	0.875138	8.68785	11.5249	1.27195e-26	3.5171e-25	49.632								RASGRP2	-0.664635	8.42482	-11.3076	8.26005e-26	1.85834e-24	47.8095
ITIH5	0.882283	8.08446	11.5229	1.29476e-26	3.57406e-25	49.6144								PTGER1	-0.892501	8.57095	-11.2999	8.82611e-26	1.98018e-24	47.7439
TMPO	-0.680286	9.37828	-11.5177	1.35426e-26	3.73193e-25	49.5699								ZNF677	-0.536154	7.74782	-11.2897	9.63142e-26	2.14894e-24	47.6576
SOBP	1.10444	8.14189	11.516	1.37324e-26	3.77781e-25	49.5562								FNDC5	-0.943048	7.84597	-11.2826	1.02272e-25	2.2756e-24	47.5983
KY	0.698313	7.42828	11.5134	1.4056e-26	3.86028e-25	49.5331								ELOVL4	-0.695657	8.13135	-11.2783	1.06187e-25	2.353e-24	47.5611
ZNF540	1.0215	7.54803	11.5094	1.45483e-26	3.9887e-25	49.499								LRFN5	-0.628155	7.6074	-11.2764	1.07839e-25	2.38632e-24	47.5459
TLL1	0.902544	7.20175	11.5076	1.47708e-26	4.04286e-25	49.484								CGNL1	-0.817351	8.96872	-11.2749	1.09289e-25	2.4118e-24	47.5327
LIX1	1.07195	6.96897	11.4993	1.58699e-26	4.33635e-25	49.413								ISLR2	-0.659736	7.72474	-11.2727	1.1133e-25	2.45351e-24	47.5144
LMOD3	1.27607	8.08358	11.4985	1.59865e-26	4.36085e-25	49.4057								OLFML1	-0.68617	8.98387	-11.2725	1.11561e-25	2.45526e-24	47.5123
SLC35B1	-0.571044	10.746	-11.4825	1.83532e-26	4.99799e-25	49.2691								CAVIN1	-0.685529	10.7891	-11.2663	1.17638e-25	2.58197e-24	47.4599
PIMREG	-0.997865	8.98844	-11.4795	1.88284e-26	5.1188e-25	49.2438								C1QTNF3	-0.638477	7.6516	-11.2522	1.32631e-25	2.90316e-24	47.3413
KERA	1.01953	7.3524	11.4727	1.9971e-26	5.42017e-25	49.1855								DDIAS	0.682514	9.08576	11.238	1.498e-25	3.26133e-24	47.221
PHOX2A	0.653607	7.3901	11.4725	2.0004e-26	5.42017e-25	49.1839								ECT2	0.659678	10.8282	11.2207	1.73631e-25	3.76495e-24	47.075
FEZ1	0.917492	8.63564	11.4722	2.00509e-26	5.42379e-25	49.1816								TUB	-0.545595	7.75547	-11.2134	1.84726e-25	4.00017e-24	47.0138
PEBP4	0.712097	7.50415	11.471	2.02522e-26	5.4691e-25	49.1717								SOBP	-0.730219	8.14189	-11.2066	1.95812e-25	4.22327e-24	46.9562
NSG2	1.01022	7.32195	11.4703	2.03756e-26	5.49327e-25	49.1657								FAM110D	-0.536619	7.87998	-11.2054	1.97757e-25	4.25954e-24	46.9464
HOOK1	-0.955993	9.74923	-11.4668	2.09994e-26	5.65203e-25	49.1358								SNCG	-0.59401	7.86089	-11.1747	2.56876e-25	5.51822e-24	46.6879
PDLIM7	1.02449	8.97947	11.4532	2.3615e-26	6.34151e-25	49.0197								PRIM2	0.548726	7.38318	11.1721	2.62649e-25	5.63476e-24	46.6659
TSEN54	-0.635062	9.49093	-11.4531	2.36395e-26	6.34151e-25	49.0186								KIF14	0.639224	9.21573	11.1701	2.6713e-25	5.70818e-24	46.6492
ZFHX4	1.02861	7.31897	11.4472	2.48672e-26	6.6598e-25	48.9685								PI16	-0.933284	8.46182	-11.1683	2.71386e-25	5.79147e-24	46.6336
CAP2	1.35686	9.41935	11.4419	2.6046e-26	6.96396e-25	48.9227								SELENOI	0.503408	9.46238	11.1646	2.80039e-25	5.96042e-24	46.6025
DONSON	-0.588841	8.76851	-11.4394	2.66024e-26	7.10101e-25	48.9018								PHLDB2	-0.74212	7.65486	-11.1549	3.04161e-25	6.44837e-24	46.5209
ITGA9	0.953736	7.80538	11.435	2.76284e-26	7.36271e-25	48.8643								EPHA7	-0.701672	7.25439	-11.1536	3.07534e-25	6.51134e-24	46.51
CDC42EP3	0.89734	8.71465	11.4339	2.79031e-26	7.4237e-25	48.8546								SGO2	0.551273	9.01833	11.1532	3.08474e-25	6.52271e-24	46.507
MAP3K21	-0.889461	8.97766	-11.433	2.81151e-26	7.46782e-25	48.8471								ZSCAN18	-0.871447	8.97259	-11.1523	3.1097e-25	6.56691e-24	46.499
PCDHGA3	0.789428	7.2283	11.4257	2.99409e-26	7.93975e-25	48.7848								C1R	-0.860234	10.4946	-11.1485	3.21042e-25	6.76195e-24	46.4675
SCUBE2	1.23125	7.93479	11.4163	3.24487e-26	8.59066e-25	48.7052								CNTNAP1	-0.705592	8.83015	-11.1456	3.29207e-25	6.91591e-24	46.4427
BZW2	-0.635365	11.272	-11.4141	3.30778e-26	8.74291e-25	48.6862								BICC1	-0.576648	8.42132	-11.1403	3.4446e-25	7.22696e-24	46.3979
PBX3	0.950021	10.147	11.4139	3.31417e-26	8.74553e-25	48.6843								RGS7BP	-0.591861	7.65169	-11.1334	3.65187e-25	7.6519e-24	46.3401
DIAPH3	-0.933236	7.68453	-11.3996	3.74786e-26	9.87384e-25	48.5626								YRDC	0.586837	10.6955	11.1216	4.03605e-25	8.42415e-24	46.2413
C22orf23	0.791273	7.66871	11.3963	3.8555e-26	1.01409e-24	48.5346								NRK	-0.82796	7.86027	-11.1203	4.08084e-25	8.50667e-24	46.2304
PPP1R3C	1.66951	9.19332	11.393	3.96572e-26	1.04139e-24	48.5067								CORO2B	-0.594922	7.5453	-11.1123	4.36685e-25	9.0678e-24	46.1634
STMN2	1.69754	8.08476	11.3881	4.13752e-26	1.08474e-24	48.4647								RNF217	-0.525052	8.26635	-11.1096	4.46806e-25	9.26447e-24	46.1408
MXRA7	0.78592	9.57458	11.3777	4.52363e-26	1.18214e-24	48.3765								VIM	-0.612826	10.4454	-11.1074	4.55546e-25	9.42316e-24	46.1216
C3orf18	0.8032	8.11482	11.3773	4.53706e-26	1.18373e-24	48.3735								SAPCD2	0.72967	9.74127	11.107	4.57119e-25	9.44363e-24	46.1182
SPINT1	-0.913293	9.51189	-11.3749	4.63125e-26	1.20442e-24	48.3532								SVEP1	-0.937625	8.37917	-11.0969	4.98019e-25	1.02363e-23	46.0335
FAM124A	0.605874	7.84751	11.3679	4.91966e-26	1.27737e-24	48.2934								DARS2	0.507037	9.52782	11.0938	5.11239e-25	1.04681e-23	46.0076
MAP3K20	0.650339	8.32865	11.3677	4.9299e-26	1.27798e-24	48.2914								CLEC14A	-0.640079	9.63378	-11.093	5.1441e-25	1.05197e-23	46.0015
LMNB2	-0.787616	10.3196	-11.3661	4.99715e-26	1.29334e-24	48.2779								CACNB2	-0.576282	7.68689	-11.0926	5.16484e-25	1.05488e-23	45.9975
MAPT	0.688889	7.69289	11.3618	5.18389e-26	1.33953e-24	48.2416								PDK4	-1.01203	8.62473	-11.0513	7.32739e-25	1.4816e-23	45.6518
CCIN	0.587597	7.09839	11.3607	5.23392e-26	1.3503e-24	48.2321								MYOC	-0.713474	7.7935	-11.0411	7.98931e-25	1.6094e-23	45.5664
FBXL7	0.820503	8.58303	11.3522	5.62805e-26	1.44967e-24	48.1603								PLPP7	-0.73755	7.97971	-11.0279	8.93348e-25	1.78625e-23	45.456
CAVIN1	1.02078	10.7891	11.3384	6.33497e-26	1.62916e-24	48.0432								ECM2	-0.589643	8.16441	-11.0275	8.95921e-25	1.78919e-23	45.4531
PDE2A	0.858659	8.28836	11.338	6.35778e-26	1.63244e-24	48.0397								ZNF835	-0.561954	7.23977	-11.0218	9.40761e-25	1.8718e-23	45.4049
ZMYND19	-0.72257	9.83702	-11.3348	6.53585e-26	1.67546e-24	48.0123								RAB9B	-0.796156	8.13603	-11.0071	1.06471e-24	2.10034e-23	45.2825
PHOX2B	0.914253	7.24533	11.3346	6.54606e-26	1.67546e-24	48.0108								MAN1C1	-0.611947	8.96085	-11.0049	1.08462e-24	2.137e-23	45.2642
ZNF677	0.796873	7.74782	11.3336	6.60615e-26	1.68817e-24	48.0018								TIMP2	-0.693013	10.8135	-10.9988	1.14244e-24	2.24547e-23	45.2129
SYPL2	0.607074	7.82663	11.3325	6.66469e-26	1.70044e-24	47.993								HPRT1	0.62702	8.7696	10.9956	1.17386e-24	2.29884e-23	45.1861
C7	2.2837	9.13257	11.3307	6.77143e-26	1.72495e-24	47.9773								SIGLEC6	-0.68428	7.57156	-10.9934	1.19591e-24	2.33635e-23	45.1677
MGARP	0.975769	7.32232	11.3248	7.12159e-26	1.80883e-24	47.9274								CRISPLD2	-0.663287	9.31733	-10.9928	1.20176e-24	2.34495e-23	45.1629
DZIP1	0.788343	8.19656	11.3248	7.12307e-26	1.80883e-24	47.9272								CACNA2D1	-0.56897	7.81299	-10.9919	1.21118e-24	2.36049e-23	45.1552
TBRG4	-0.616241	9.68556	-11.3199	7.42483e-26	1.88251e-24	47.8862								GPM6A	-0.694782	7.50726	-10.9894	1.23695e-24	2.40492e-23	45.1343
ST8SIA1	0.714898	7.50525	11.3131	7.86944e-26	1.99211e-24	47.8286								MUSK	-0.618984	7.82888	-10.9861	1.2718e-24	2.4697e-23	45.1069
MAP1A	0.884029	8.85277	11.3118	7.9581e-26	2.01141e-24	47.8175								KNL1	0.504161	8.51447	10.9825	1.31043e-24	2.54166e-23	45.0773
PDZRN3	0.991946	7.8782	11.3075	8.26113e-26	2.08474e-24	47.7806								IL33	-1.08267	9.45149	-10.9657	1.50987e-24	2.91452e-23	44.9373
NRXN2	1.25573	8.08307	11.2991	8.8712e-26	2.23521e-24	47.7101								TSHZ2	-0.784919	8.82284	-10.9587	1.60165e-24	3.088e-23	44.879
POU6F1	0.740642	8.04076	11.2979	8.96778e-26	2.25603e-24	47.6994								MAGI2	-0.663129	7.12266	-10.9527	1.68531e-24	3.23387e-23	44.8287
ARHGEF16	-0.82501	9.40119	-11.2975	8.99436e-26	2.2592e-24	47.6964								PTPN5	-0.501963	7.21319	-10.9459	1.78428e-24	3.40761e-23	44.7723
COL4A6	1.17413	7.60144	11.2772	1.07026e-25	2.6841e-24	47.5244								NOC2L	0.515432	8.39769	10.9453	1.79453e-24	3.42314e-23	44.7666
GINS4	-0.854467	8.07091	-11.2702	1.13648e-25	2.84578e-24	47.465								GIMAP1	-0.520754	8.37705	-10.9362	1.93673e-24	3.68138e-23	44.6913
CLIC4	0.771591	8.9883	11.2678	1.16048e-25	2.90138e-24	47.4443								RBP7	-0.609412	8.61703	-10.9209	2.20252e-24	4.17678e-23	44.5642
BEND6	1.01675	7.37977	11.2675	1.16325e-25	2.90381e-24	47.4419								SLC25A10	0.52904	9.30978	10.9056	2.50681e-24	4.73716e-23	44.4363
HMGB3	-0.619931	8.89557	-11.2664	1.17421e-25	2.92666e-24	47.4327								KCNB1	-0.568229	7.61266	-10.8883	2.89689e-24	5.44885e-23	44.2934
FRZB	1.52236	10.0174	11.2498	1.35275e-25	3.36647e-24	47.2926								RIC3	-0.50691	7.48655	-10.8849	2.98146e-24	5.6014e-23	44.265
NDC1	-0.790686	9.50416	-11.2386	1.48915e-25	3.70024e-24	47.1976								KIF20A	0.629086	9.5779	10.8799	3.1104e-24	5.83011e-23	44.2231
DDR2	0.924187	8.45888	11.2363	1.51766e-25	3.76528e-24	47.1788								PRR11	0.507146	9.36875	10.8736	3.28011e-24	6.134e-23	44.1706
GGCT	-0.678834	10.4092	-11.2347	1.53948e-25	3.81357e-24	47.1647								C1QTNF4	-0.716181	7.48468	-10.8703	3.37103e-24	6.28969e-23	44.1436
FAM229B	0.815296	8.36568	11.2271	1.6427e-25	4.06305e-24	47.1005								ADHFE1	-0.558075	8.2024	-10.8703	3.37114e-24	6.28969e-23	44.1436
ZNF483	0.760632	7.34617	11.2269	1.6453e-25	4.06327e-24	47.0989								PLXDC2	-0.612105	9.3718	-10.8639	3.55586e-24	6.60386e-23	44.0909
GNAL	0.682547	7.70371	11.2244	1.68025e-25	4.14325e-24	47.0781								CXCL12	-0.729747	9.10173	-10.8548	3.84016e-24	7.09925e-23	44.0149
GSS	-0.613234	10.142	-11.2183	1.77047e-25	4.35908e-24	47.0264								PREX2	-0.511399	7.35184	-10.8489	4.03329e-24	7.43928e-23	43.9664
SRPX	1.52117	9.43352	11.2167	1.79435e-25	4.41117e-24	47.0131								EPHA3	-0.901939	8.80443	-10.847	4.09999e-24	7.55369e-23	43.9502
CNTNAP1	1.0506	8.83015	11.2159	1.80735e-25	4.43636e-24	47.006								TNN	-0.620653	7.75705	-10.8396	4.36259e-24	7.99199e-23	43.8888
ARMCX1	1.10793	9.31033	11.2136	1.84233e-25	4.51539e-24	46.987								TACR2	-1.13785	8.13701	-10.8336	4.58763e-24	8.37578e-23	43.8391
FILIP1L	1.07816	8.87131	11.2109	1.88528e-25	4.61366e-24	46.9642								MPPED2	-0.64556	7.44471	-10.8332	4.60339e-24	8.39509e-23	43.8357
ATOH8	0.697592	8.03832	11.2064	1.95947e-25	4.78798e-24	46.926								CCDC58	0.591397	9.84714	10.8328	4.61777e-24	8.41184e-23	43.8327
PPIA	-0.863041	11.8386	-11.2024	2.02739e-25	4.94647e-24	46.8923								LDLRAD4	-0.528094	8.40831	-10.8228	5.02304e-24	9.10905e-23	43.7495
TOMM34	-0.709475	10.6058	-11.1978	2.1088e-25	5.13735e-24	46.8534								GAP43	-0.79276	7.64509	-10.8059	5.78409e-24	1.0454e-22	43.6101
SLIT2	1.36061	8.96791	11.1942	2.17408e-25	5.28842e-24	46.8232								GAS1	-1.10063	8.55215	-10.8051	5.82192e-24	1.05106e-22	43.6037
WDHD1	-0.661741	8.17273	-11.1938	2.18097e-25	5.2972e-24	46.8201								OLFML3	-0.748455	9.66166	-10.8037	5.89222e-24	1.06139e-22	43.5918
COL19A1	0.723306	7.13785	11.1861	2.32941e-25	5.64927e-24	46.755								SLC16A7	-0.584059	8.28511	-10.7961	6.27766e-24	1.12583e-22	43.5292
TSHZ3	0.957646	9.12866	11.1835	2.38128e-25	5.76641e-24	46.7332								CACNA1H	-0.906759	8.83207	-10.7961	6.27782e-24	1.12583e-22	43.5292
RANBP3L	0.785145	7.01755	11.1807	2.43918e-25	5.89779e-24	46.7094								MRAS	-0.519144	8.09549	-10.7939	6.39766e-24	1.14605e-22	43.5105
BRCA2	-0.687223	8.1603	-11.1794	2.46695e-25	5.95602e-24	46.6982								PRG4	-0.763533	7.38379	-10.7877	6.73746e-24	1.20293e-22	43.4594
LRRN4CL	0.985432	8.35988	11.1632	2.83086e-25	6.81428e-24	46.5621								NEIL3	0.510355	8.25991	10.7831	7.00234e-24	1.24884e-22	43.4213
USP43	-0.568985	8.12915	-11.1622	2.85524e-25	6.86277e-24	46.5536								CDH19	-0.764327	7.40556	-10.7784	7.28175e-24	1.29724e-22	43.3826
RDM1	-0.922876	7.86216	-11.1603	2.90253e-25	6.96608e-24	46.5373								CTSF	-0.643117	9.26315	-10.7747	7.50688e-24	1.33441e-22	43.3526
RTL5	0.838092	7.80052	11.144	3.33237e-25	7.98585e-24	46.4007								TIMP3	-0.78003	9.98835	-10.7666	8.03306e-24	1.42481e-22	43.2856
TTLL7	1.21643	7.99812	11.1426	3.37269e-25	8.07051e-24	46.3888								SLC45A1	-0.507668	7.7491	-10.7566	8.73256e-24	1.54549e-22	43.2031
GRIA1	0.711928	7.15293	11.1415	3.40548e-25	8.13694e-24	46.3793								NTN1	-0.537505	7.68235	-10.7558	8.79197e-24	1.5543e-22	43.1964
DPYSL3	1.42688	10.4532	11.139	3.47832e-25	8.28649e-24	46.3583								TBC1D31	0.611842	8.57928	10.7547	8.87677e-24	1.56587e-22	43.1869
REEP1	1.5605	8.80287	11.1302	3.74942e-25	8.9192e-24	46.2841								EFHD1	-0.746238	9.05729	-10.7472	9.44555e-24	1.66077e-22	43.1256
KCNJ8	0.989626	9.20216	11.1254	3.90453e-25	9.27454e-24	46.244								EFEMP2	-0.659238	9.955	-10.7412	9.92961e-24	1.74399e-22	43.0762
CENPH	-0.682593	8.78735	-11.1231	3.98332e-25	9.44782e-24	46.2242								PEG3	-0.71127	8.12354	-10.7375	1.02451e-23	1.79745e-22	43.0453
CACNA1H	1.37423	8.83207	11.1186	4.1367e-25	9.79726e-24	46.1868								FIBIN	-0.571562	8.72089	-10.7347	1.04867e-23	1.83784e-22	43.0223
AKT3	0.719567	8.63217	11.1162	4.22073e-25	9.98167e-24	46.167								GMNN	0.565203	10.0549	10.7337	1.05786e-23	1.85194e-22	43.0137
PLEKHO1	0.977877	9.65563	11.1122	4.36681e-25	1.0312e-23	46.1333								VEGFC	-0.512799	8.91166	-10.7135	1.25194e-23	2.18461e-22	42.8472
LSM4	-0.597652	10.8085	-11.1104	4.43401e-25	1.04555e-23	46.1182								NFATC4	-0.520711	7.85011	-10.7038	1.35685e-23	2.36005e-22	42.7677
CMTM8	-0.815246	10.219	-11.1102	4.44109e-25	1.04569e-23	46.1166								LPAR4	-0.509356	7.60564	-10.7019	1.37852e-23	2.39258e-22	42.7521
TSLP	0.78018	7.42865	11.109	4.48948e-25	1.05555e-23	46.1059								CKAP2	0.581399	8.7326	10.7016	1.38185e-23	2.3958e-22	42.7497
CCDC138	-0.66382	8.39411	-11.1006	4.82184e-25	1.13205e-23	46.0352								ACAT2	0.538817	10.0643	10.6991	1.41083e-23	2.44082e-22	42.7292
ZNF367	-0.654625	8.67152	-11.065	6.52038e-25	1.52682e-23	45.7367								NPTX1	-0.659335	7.65503	-10.6988	1.41436e-23	2.44431e-22	42.7267
CARMIL1	-0.907222	8.50564	-11.0649	6.52222e-25	1.52682e-23	45.7365								DCAF13	0.619262	8.09144	10.6831	1.61163e-23	2.76748e-22	42.5977
CHRDL1	1.49391	8.25966	11.0626	6.65436e-25	1.55551e-23	45.7166								NPR1	-0.544337	8.17199	-10.6741	1.73767e-23	2.9776e-22	42.5234
TNN	0.933734	7.75705	11.0558	7.04479e-25	1.64439e-23	45.6602								RSPO2	-0.837135	7.41602	-10.6724	1.76246e-23	3.01689e-22	42.5094
PTGFR	1.05999	7.72629	11.0544	7.12953e-25	1.66178e-23	45.6484								CENPU	0.533023	9.27453	10.6682	1.82428e-23	3.1194e-22	42.4753
HMBS	-0.669525	9.39614	-11.0429	7.86274e-25	1.82857e-23	45.5516								PDLIM4	-0.571822	8.48463	-10.6669	1.84433e-23	3.14704e-22	42.4645
ELANE	0.868576	7.26494	11.0428	7.86774e-25	1.82857e-23	45.5509								RAMP3	-0.514132	9.20713	-10.6511	2.10308e-23	3.57347e-22	42.3348
SELENOI	-0.739621	9.46238	-11.0383	8.1733e-25	1.89686e-23	45.5133								C11orf96	-0.676112	9.98829	-10.6411	2.2856e-23	3.87546e-22	42.2526
ASXL3	0.611915	7.22536	11.0365	8.29906e-25	1.92329e-23	45.4982								MYBL2	0.54456	8.87309	10.6266	2.57871e-23	4.35875e-22	42.1334
SGO2	-0.810441	9.01833	-11.0362	8.32031e-25	1.92545e-23	45.4956								FAM110B	-0.643342	8.27683	-10.6197	2.72878e-23	4.59321e-22	42.0775
KLHDC1	0.568166	8.06852	11.0327	8.56909e-25	1.9802e-23	45.4665								RBM24	-0.721467	7.86378	-10.6105	2.94697e-23	4.95018e-22	42.0015
FAM111B	-0.914322	8.25402	-11.0316	8.64658e-25	1.99525e-23	45.4576								FRMD6	-0.75767	9.61864	-10.6015	3.17545e-23	5.3119e-22	41.9278
NFIA	0.985987	8.57621	11.0286	8.86915e-25	2.0437e-23	45.4324								CHRD	-0.623756	8.16327	-10.5943	3.36814e-23	5.61103e-22	41.8696
TACR1	0.760856	7.17768	11.0251	9.13556e-25	2.10209e-23	45.4032								ADAMTSL1	-0.546155	7.37069	-10.5942	3.37335e-23	5.61393e-22	41.8681
TMEM132C	0.952531	7.23596	11.0242	9.20868e-25	2.1159e-23	45.3953								EMILIN1	-0.792918	9.56165	-10.5917	3.44272e-23	5.71174e-22	41.848
PDE3A	0.792839	7.96316	11.0225	9.33937e-25	2.14289e-23	45.3813								SPART	-0.563299	8.97267	-10.5855	3.62441e-23	6.00087e-22	41.7972
NRG2	0.727941	7.39545	11.0188	9.63633e-25	2.20789e-23	45.3504								FILIP1L	-0.695773	8.87131	-10.5755	3.93811e-23	6.5058e-22	41.7152
LHFPL6	1.14786	9.84276	11.0158	9.88303e-25	2.26121e-23	45.3254								SALL2	-0.645917	8.38783	-10.5739	3.98836e-23	6.57653e-22	41.7026
MRGBP	-0.67507	10.3028	-11.0148	9.97106e-25	2.27813e-23	45.3166								RNLS	-0.527177	7.87932	-10.571	4.08652e-23	6.72468e-22	41.6786
HMGCLL1	0.646522	7.12677	11.0112	1.02769e-24	2.34471e-23	45.2867								SORCS2	-0.576355	7.96616	-10.5571	4.58353e-23	7.50437e-22	41.5653
PRKD1	1.00507	8.5292	11.0068	1.06701e-24	2.43097e-23	45.2496								SFRP4	-1.31043	9.88122	-10.5419	5.19727e-23	8.45784e-22	41.4411
GDF10	1.03082	7.31257	11.0051	1.08245e-24	2.45974e-23	45.2354								UBE2C	0.784202	10.9628	10.5374	5.39515e-23	8.76225e-22	41.4042
ZNF667	0.83725	7.3566	11.005	1.08267e-24	2.45974e-23	45.2352								PRND	-0.734923	8.00704	-10.533	5.59201e-23	9.05469e-22	41.3688
PRELID3B	-0.730183	10.5927	-11.0019	1.11137e-24	2.52138e-23	45.2093								CLN6	0.509418	7.94357	10.5074	6.90837e-23	1.10581e-21	41.16
SHMT2	-0.632795	10.6029	-10.9971	1.15819e-24	2.62393e-23	45.1685								BARX1	-0.871696	8.85891	-10.5073	6.91745e-23	1.10581e-21	41.1587
RECK	0.730438	8.28514	10.9962	1.16642e-24	2.63889e-23	45.1615								ITGA9	-0.603053	7.80538	-10.5007	7.30532e-23	1.16424e-21	41.1049
DSEL	0.923306	7.95251	10.9955	1.17358e-24	2.65137e-23	45.1554								BAALC	-0.659473	7.51363	-10.494	7.71696e-23	1.22382e-21	41.0507
TPO	0.799571	7.18565	10.9897	1.23277e-24	2.78121e-23	45.1068								SGIP1	-0.594963	8.32636	-10.4938	7.72899e-23	1.22453e-21	41.0492
NBEA	1.01303	8.06524	10.9874	1.25665e-24	2.83114e-23	45.0878								ISL1	-0.891547	9.58751	-10.4929	7.79068e-23	1.23309e-21	41.0413
CC2D2A	0.753295	7.5935	10.9869	1.26148e-24	2.83806e-23	45.084								AGTR1	-0.852902	7.87741	-10.4883	8.08905e-23	1.27657e-21	41.0042
DOK6	0.858071	7.48527	10.9827	1.30752e-24	2.93757e-23	45.0485								PCDH10	-0.510714	7.06296	-10.4868	8.1877e-23	1.29077e-21	40.9922
INCENP	-0.690822	8.18831	-10.9787	1.35246e-24	3.03432e-23	45.0151								MEIS1	-0.707521	9.08794	-10.4867	8.19501e-23	1.29077e-21	40.9914
PPAT	-0.667637	9.52665	-10.9784	1.35523e-24	3.03633e-23	45.0131								RASL12	-0.593495	9.09494	-10.4813	8.56925e-23	1.34579e-21	40.9473
SLC22A17	1.18198	8.73656	10.9625	1.55105e-24	3.47023e-23	44.8796								KANK2	-0.640578	8.38931	-10.4752	9.0126e-23	1.41404e-21	40.8974
LURAP1	0.537989	7.9804	10.9619	1.55845e-24	3.48197e-23	44.8749								DMD	-0.628681	8.70395	-10.4748	9.03927e-23	1.41685e-21	40.8945
SH3BGRL	0.886833	10.9456	10.9614	1.56543e-24	3.49275e-23	44.8705								SULT1C4	-0.541199	7.78495	-10.4745	9.06105e-23	1.41889e-21	40.8921
JAKMIP2	0.751079	7.7274	10.9498	1.7255e-24	3.84459e-23	44.7742								TOP1MT	0.548024	7.94062	10.4738	9.11233e-23	1.42554e-21	40.8866
DHCR24	-0.979425	10.0791	-10.9481	1.75068e-24	3.89532e-23	44.7599								WWTR1	-0.564341	9.02873	-10.4727	9.19785e-23	1.43555e-21	40.8773
PTH1R	0.653217	8.1122	10.9469	1.76827e-24	3.92905e-23	44.75								FSTL1	-0.637925	10.8873	-10.4544	1.06966e-22	1.66214e-21	40.7283
SLC35A2	-0.653068	9.8647	-10.9427	1.83243e-24	4.06603e-23	44.7147								KLF8	-0.515625	7.5529	-10.4464	1.14202e-22	1.77287e-21	40.6636
SYNE1	0.917764	8.28923	10.9417	1.84742e-24	4.09369e-23	44.7067								PNMA8A	-0.730726	8.11367	-10.4427	1.17732e-22	1.82592e-21	40.6335
STXBP2	-0.957655	9.0275	-10.9352	1.95203e-24	4.31957e-23	44.6522								ADCY2	-0.582648	8.07876	-10.4418	1.1858e-22	1.83731e-21	40.6265
KIF20B	-0.732835	9.673	-10.9253	2.12129e-24	4.68771e-23	44.57								TMEM119	-0.821903	9.55094	-10.4407	1.19683e-22	1.85263e-21	40.6173
MYOM1	1.32054	8.49781	10.9115	2.38311e-24	5.25909e-23	44.4549								MTBP	0.663083	8.0133	10.439	1.21368e-22	1.87691e-21	40.6035
CLMP	1.23974	8.9548	10.9043	2.53131e-24	5.57096e-23	44.3952								HSPA2	-0.740524	9.27502	-10.4324	1.2808e-22	1.97693e-21	40.5504
SKP2	-0.748113	10.2532	-10.9013	2.59688e-24	5.70748e-23	44.3699								KERA	-0.639482	7.3524	-10.4254	1.35748e-22	2.08732e-21	40.4929
CDON	0.81667	7.25201	10.8909	2.83181e-24	6.21537e-23	44.2843								ADAMTS1	-0.724744	9.73901	-10.4236	1.37727e-22	2.11373e-21	40.4786
POLD2	-0.547833	11.1663	-10.8889	2.88101e-24	6.31481e-23	44.2672								PGK1	0.595334	9.82702	10.4194	1.42533e-22	2.18541e-21	40.4448
NMUR1	0.686041	7.39124	10.8774	3.17422e-24	6.93867e-23	44.1714								CACNA2D3	-0.585378	7.7336	-10.4178	1.44406e-22	2.20785e-21	40.4319
ITPR1	0.971662	9.17033	10.8737	3.27272e-24	7.14433e-23	44.1412								CMA1	-0.620972	7.47447	-10.4056	1.59602e-22	2.43518e-21	40.3331
ABI3BP	1.44505	8.33337	10.8627	3.58915e-24	7.82454e-23	44.0499								GABARAPL1	-0.57387	9.58953	-10.3881	1.84277e-22	2.79631e-21	40.1911
AHCY	-0.659984	11.4302	-10.8608	3.64851e-24	7.94324e-23	44.0337								DACT1	-0.696935	9.14858	-10.3707	2.12464e-22	3.19704e-21	40.0506
SELENOM	1.06251	10.5972	10.8579	3.73925e-24	8.12986e-23	44.0094								MCCC2	0.584802	8.09373	10.3686	2.16147e-22	3.24943e-21	40.0336
SMAD9	1.02258	7.80386	10.8575	3.75129e-24	8.14509e-23	44.0062								SMC1A	0.508326	8.16943	10.3681	2.17104e-22	3.2608e-21	40.0292
SMOC2	1.65935	10.071	10.851	3.95911e-24	8.58478e-23	43.9529								ARMH4	-0.584844	7.95674	-10.3657	2.21363e-22	3.32168e-21	40.01
MCM7	-0.643114	11.0775	-10.8477	4.07244e-24	8.81872e-23	43.925								PPP1R12B	-0.578583	7.59794	-10.3655	2.21779e-22	3.32483e-21	40.0082
SAMD4A	0.87398	8.84944	10.8366	4.46849e-24	9.66341e-23	43.8332								WTIP	-0.622092	8.42244	-10.3376	2.78666e-22	4.15074e-21	39.7827
SLC8A1	0.793279	7.58086	10.8351	4.52446e-24	9.77139e-23	43.8209								PHYHD1	-0.559823	8.09247	-10.3257	3.07052e-22	4.56094e-21	39.6869
CRTAC1	0.906105	7.54995	10.819	5.1795e-24	1.11712e-22	43.6872								TEK	-0.59993	9.20571	-10.3208	3.19616e-22	4.73453e-21	39.6473
FOXF1	1.08136	9.65945	10.8082	5.66786e-24	1.22082e-22	43.5981								ASB5	-1.01015	7.4742	-10.287	4.20999e-22	6.18315e-21	39.3753
GINS3	-0.642194	9.05946	-10.7995	6.09667e-24	1.31143e-22	43.526								STEAP4	-0.678213	7.72802	-10.2867	4.22163e-22	6.19122e-21	39.3726
AGTR2	0.802466	7.20786	10.7987	6.13598e-24	1.31814e-22	43.5196								RFTN1	-0.618431	9.42735	-10.2841	4.31135e-22	6.31706e-21	39.3518
CENPN	-0.954805	9.81622	-10.7965	6.25016e-24	1.34088e-22	43.5014								ELANE	-0.554663	7.26494	-10.2824	4.37085e-22	6.39845e-21	39.3383
TXLNB	0.670257	7.36006	10.7947	6.34938e-24	1.36037e-22	43.4858								DIXDC1	-0.644413	8.58137	-10.2801	4.45541e-22	6.51634e-21	39.3194
GJC1	0.746036	7.94069	10.782	7.05984e-24	1.51058e-22	43.3809								FMOD	-0.701067	10.0188	-10.2788	4.50178e-22	6.57228e-21	39.3091
TNS2	0.749989	8.74859	10.7799	7.18278e-24	1.53486e-22	43.3638								PKIA	-0.520709	8.04104	-10.2566	5.39271e-22	7.85878e-21	39.1309
FXYD1	0.928577	7.92015	10.779	7.23975e-24	1.54499e-22	43.356								KLHL4	-0.657834	7.29345	-10.2529	5.55835e-22	8.09288e-21	39.101
PRICKLE1	1.06848	9.07919	10.7785	7.26858e-24	1.5491e-22	43.3521								SYDE1	-0.682714	8.34252	-10.2518	5.60882e-22	8.15289e-21	39.0921
ZNF626	0.691214	8.09097	10.7708	7.75405e-24	1.65039e-22	43.2882								SCARA5	-0.69412	7.76559	-10.2518	5.60965e-22	8.15289e-21	39.0919
FAM43B	0.758812	7.57222	10.7673	7.98094e-24	1.69645e-22	43.2597								MAP7	0.59724	9.98839	10.2495	5.71663e-22	8.30092e-21	39.0733
NEIL3	-0.755447	8.25991	-10.7669	8.01118e-24	1.70064e-22	43.2559								KLF9	-0.615021	9.60654	-10.2481	5.7801e-22	8.38312e-21	39.0624
TMEM41A	-0.661594	9.53786	-10.7623	8.32202e-24	1.76431e-22	43.2183								C1orf112	0.519114	8.95308	10.2469	5.83908e-22	8.45595e-21	39.0523
PIANP	0.706757	7.52886	10.752	9.06731e-24	1.9198e-22	43.1335								CLIC2	-0.509985	8.98516	-10.2458	5.89071e-22	8.52309e-21	39.0436
CX3CR1	0.787676	7.50757	10.7483	9.35648e-24	1.97844e-22	43.1024								GTF3C5	0.502549	9.3796	10.243	6.02549e-22	8.70252e-21	39.0213
TFRC	-0.730935	11.7347	-10.7431	9.77251e-24	2.06371e-22	43.0594								DLG2	-0.560407	7.46576	-10.2345	6.45465e-22	9.31404e-21	38.9534
MIS18A	-0.616105	9.19453	-10.7392	1.00882e-23	2.1276e-22	43.028								SGCE	-0.775005	9.72688	-10.2333	6.51992e-22	9.39985e-21	38.9434
ZCWPW2	0.773164	7.35264	10.7356	1.04042e-23	2.19139e-22	42.9975								NUDT11	-0.636324	7.87527	-10.2205	7.23348e-22	1.03823e-20	38.8409
BYSL	-0.668947	9.79282	-10.7305	1.08488e-23	2.2791e-22	42.9561								IGFBP4	-0.715112	10.9471	-10.2192	7.31252e-22	1.04865e-20	38.8302
ZFP28	0.553289	7.65423	10.7299	1.09096e-23	2.28889e-22	42.9506								CLIP4	-0.620359	8.35376	-10.2165	7.47348e-22	1.07078e-20	38.8087
FAM107A	1.08445	8.72995	10.7254	1.13226e-23	2.37246e-22	42.9138								UBE2S	0.616973	10.3445	10.2152	7.55326e-22	1.0803e-20	38.7982
FBXO5	-0.744691	9.5141	-10.7245	1.14129e-23	2.3883e-22	42.906								ST6GALNAC5	-0.547021	7.92077	-10.2026	8.36821e-22	1.19369e-20	38.6971
ALDH1B1	0.917952	9.27466	10.7228	1.15753e-23	2.41916e-22	42.892								CENPW	0.517852	10.3668	10.1997	8.56347e-22	1.22046e-20	38.6743
KCNIP1	0.783421	7.46384	10.7109	1.27816e-23	2.66781e-22	42.794								TEDC1	0.65862	8.72258	10.1878	9.4322e-22	1.34073e-20	38.5789
VSTM4	0.748992	7.73608	10.699	1.41128e-23	2.94186e-22	42.6961								PSD	-0.623994	7.88458	-10.1796	1.00832e-21	1.4295e-20	38.513
EPHA3	1.32245	8.80443	10.6984	1.41837e-23	2.95285e-22	42.6911								CNKSR2	-0.531758	7.16937	-10.1627	1.15659e-21	1.63397e-20	38.3776
PDSS1	-0.782037	9.58815	-10.6968	1.43694e-23	2.98766e-22	42.6782								RDM1	0.579084	7.86216	10.1587	1.19413e-21	1.68407e-20	38.346
TRIM61	0.523479	7.93721	10.6924	1.49088e-23	3.09582e-22	42.6418								ITGA7	-0.684687	8.2084	-10.1546	1.23491e-21	1.73703e-20	38.3129
SEC23B	-0.659396	10.4043	-10.6888	1.53657e-23	3.1866e-22	42.612								CSRP1	-0.662061	11.4025	-10.1479	1.30386e-21	1.82293e-20	38.2593
USP51	0.941518	7.59625	10.6841	1.59707e-23	3.30361e-22	42.5738								HOXA4	-0.692	8.36202	-10.1206	1.62495e-21	2.2466e-20	38.042
DUS1L	-0.541507	9.72362	-10.6812	1.63668e-23	3.38123e-22	42.5496								IL17B	-0.513428	7.32006	-10.1203	1.62952e-21	2.25099e-20	38.0392
FAT4	0.718235	8.27191	10.6715	1.77405e-23	3.66033e-22	42.4699								MEOX1	-0.691936	8.68803	-10.1201	1.63169e-21	2.25207e-20	38.0379
TUBB4B	-0.606913	11.6022	-10.6635	1.89553e-23	3.90601e-22	42.4044								SNCA	-0.73051	8.39143	-10.1176	1.66559e-21	2.29495e-20	38.0176
PKD2	0.848333	9.28306	10.6575	1.99269e-23	4.09577e-22	42.355								ASPN	-0.674566	9.35663	-10.096	1.98152e-21	2.71094e-20	37.8461
KNTC1	-0.698632	9.55606	-10.6546	2.04084e-23	4.18941e-22	42.3314								DIRAS3	-0.611551	8.0538	-10.0867	2.13622e-21	2.91361e-20	37.7719
ZNF382	0.782318	7.29461	10.6469	2.17652e-23	4.46228e-22	42.2677								PLPPR4	-0.51334	8.02796	-10.0836	2.19122e-21	2.9836e-20	37.7468
COASY	-0.590561	10.6484	-10.6403	2.29883e-23	4.70708e-22	42.2137								PAPLN	-0.662391	8.91175	-10.0771	2.30832e-21	3.14041e-20	37.6954
PCBP3	0.742368	7.801	10.6388	2.32729e-23	4.75932e-22	42.2015								SHISAL1	-0.887469	8.14876	-10.0766	2.31845e-21	3.15153e-20	37.6911
PLAC9	1.44922	8.86388	10.6237	2.63825e-23	5.38844e-22	42.0775								AEBP1	-0.795869	10.5637	-10.0706	2.43364e-21	3.29979e-20	37.6433
ZSCAN18	1.24423	8.97259	10.6234	2.64438e-23	5.39413e-22	42.0752								TRPC4	-0.584117	7.55429	-10.0578	2.69649e-21	3.6379e-20	37.542
TSPAN2	0.919832	8.18167	10.6223	2.66894e-23	5.43737e-22	42.0661								GDF10	-0.648458	7.31257	-10.0551	2.75515e-21	3.71394e-20	37.5208
DCAF13	-0.913522	8.09144	-10.6204	2.71202e-23	5.5182e-22	42.0503								TMEM255A	-0.692697	7.91164	-10.0381	3.15933e-21	4.24816e-20	37.3857
OMD	1.55654	8.45869	10.619	2.74265e-23	5.5735e-22	42.0392								GEN1	0.550613	7.68458	10.0353	3.23247e-21	4.3429e-20	37.3631
LPAR4	0.749989	7.60564	10.613	2.88251e-23	5.85038e-22	41.99								ITPR1	-0.615889	9.17033	-10.0349	3.24194e-21	4.352e-20	37.3602
MYOZ3	0.904242	7.80024	10.6124	2.89836e-23	5.87517e-22	41.9846								DEPP1	-0.668345	9.75687	-10.0315	3.33138e-21	4.46835e-20	37.3334
KIF24	-0.90114	7.71418	-10.6065	3.04367e-23	6.162e-22	41.9362								KIT	-0.547878	8.4569	-10.0283	3.42027e-21	4.58378e-20	37.3074
C3orf70	1.27989	8.80967	10.5972	3.28579e-23	6.64387e-22	41.8605								CFL2	-0.537415	8.99159	-10.0186	3.69626e-21	4.94547e-20	37.2308
PHLDB2	1.05642	7.65486	10.5848	3.64203e-23	7.35499e-22	41.7588								CDH11	-0.680548	10.2176	-10.0074	4.04288e-21	5.39584e-20	37.1423
ZNF25	0.757164	9.27093	10.5794	3.80886e-23	7.68232e-22	41.7145								REEP2	-0.615059	7.9265	-10.007	4.05731e-21	5.41064e-20	37.1388
NIPAL4	0.923926	7.52334	10.5716	4.06332e-23	8.18534e-22	41.6506								SERPING1	-0.702676	10.4522	-9.99776	4.36939e-21	5.80289e-20	37.0657
PAFAH1B3	-0.766423	10.3088	-10.5661	4.25179e-23	8.55435e-22	41.6058								PIMREG	0.605059	8.98844	9.99257	4.55537e-21	6.03502e-20	37.0245
DBI	-0.657881	11.183	-10.5603	4.46054e-23	8.96318e-22	41.5584								ITGA8	-0.724015	8.49104	-9.9883	4.71389e-21	6.23992e-20	36.9908
SSPN	1.16996	8.36004	10.5558	4.62933e-23	9.29083e-22	41.5217								PHYHIP	-0.551361	7.74819	-9.98419	4.87185e-21	6.43323e-20	36.9582
ANKRD53	0.69997	7.16199	10.5519	4.78138e-23	9.58409e-22	41.4897								RARRES2	-0.706765	10.5698	-9.98086	5.00386e-21	6.60215e-20	36.9319
NFATC4	0.762884	7.85011	10.5467	4.99067e-23	9.99121e-22	41.4474								FASN	0.529534	10.5251	9.98072	5.00941e-21	6.6041e-20	36.9308
TPM3	-0.608742	10.444	-10.541	5.23229e-23	1.04569e-21	41.4006								CAP2	-0.823642	9.41935	-9.97528	5.23239e-21	6.88123e-20	36.8878
TTC28	0.683056	8.40817	10.5409	5.23621e-23	1.04569e-21	41.3999								NOG	-0.626141	7.29706	-9.96722	5.58176e-21	7.32878e-20	36.824
NOS1	0.658144	7.20935	10.5386	5.3384e-23	1.06478e-21	41.3808								LRRK2	-0.532091	8.20441	-9.95991	5.91821e-21	7.75793e-20	36.7662
TUB	0.770987	7.75547	10.5384	5.34566e-23	1.06492e-21	41.3795								LRRN2	-0.530467	7.76877	-9.95474	6.16807e-21	8.07893e-20	36.7254
RASGRP2	0.932455	8.42482	10.5264	5.90523e-23	1.17495e-21	41.2811								IL34	-0.501547	8.19792	-9.94893	6.46158e-21	8.44285e-20	36.6796
ATRNL1	0.779419	7.33615	10.5215	6.14892e-23	1.22193e-21	41.2411								RBMS1	-0.569182	10.0912	-9.93849	7.02406e-21	9.14088e-20	36.5972
LDOC1	1.09518	8.8039	10.5213	6.15762e-23	1.22216e-21	41.2397								EDNRA	-0.672885	9.36073	-9.93249	7.36925e-21	9.58239e-20	36.5498
NIPSNAP3B	0.712466	7.66665	10.5201	6.21774e-23	1.23258e-21	41.2301								SFRP2	-1.39028	10.0731	-9.9314	7.43415e-21	9.65127e-20	36.5412
SYT15	0.623661	7.66951	10.5199	6.22822e-23	1.23314e-21	41.2284								NNMT	-0.634668	10.5049	-9.92799	7.63957e-21	9.91e-20	36.5143
RHOB	1.02152	9.81383	10.5118	6.65804e-23	1.31663e-21	41.1625								MXRA8	-0.543497	9.28473	-9.92726	7.68373e-21	9.95929e-20	36.5086
ZNF423	0.92287	8.32846	10.5108	6.71313e-23	1.3259e-21	41.1543								FMO2	-0.788423	8.72464	-9.91982	8.15477e-21	1.05529e-19	36.4499
C6orf136	-0.664627	9.83338	-10.5041	7.0982e-23	1.40025e-21	41.0992								RRAD	-0.691112	8.29627	-9.91805	8.27077e-21	1.06945e-19	36.436
DPP3	-0.588542	9.66903	-10.5037	7.12108e-23	1.40305e-21	41.096								CPA3	-1.02753	9.6576	-9.91425	8.52562e-21	1.10064e-19	36.406
MKX	1.09071	7.65584	10.5001	7.33245e-23	1.44294e-21	41.0671								PLCXD3	-0.752554	7.43515	-9.90702	9.03223e-21	1.16511e-19	36.3491
FGF7	0.970053	7.28692	10.4974	7.49896e-23	1.47391e-21	41.0449								CAV1	-0.720907	9.8354	-9.8952	9.92537e-21	1.27625e-19	36.256
ACTN1	0.777302	11.7007	10.4965	7.55568e-23	1.48326e-21	41.0374								FAT3	-0.631762	7.4541	-9.89449	9.98159e-21	1.28246e-19	36.2504
PDE1B	0.676976	7.54349	10.4923	7.81918e-23	1.53313e-21	41.0036								HSD17B6	-0.749655	8.45891	-9.8934	1.00688e-20	1.2906e-19	36.2418
COPZ2	0.85177	8.91092	10.491	7.90443e-23	1.54797e-21	40.9928								LOXL4	-0.708281	8.00474	-9.88825	1.04909e-20	1.34045e-19	36.2013
GALNT16	0.765292	7.70049	10.4891	8.02999e-23	1.57065e-21	40.9773								CAND2	-0.545687	8.01434	-9.88657	1.06324e-20	1.35639e-19	36.1881
FAM110D	0.755735	7.87998	10.4853	8.28794e-23	1.61915e-21	40.946								DTX1	-0.567805	8.26235	-9.8864	1.06467e-20	1.35713e-19	36.1868
CMA1	0.925678	7.47447	10.4848	8.32114e-23	1.62368e-21	40.9421								RNF165	-0.619843	7.41085	-9.8806	1.11509e-20	1.41805e-19	36.1411
FBXO32	1.16101	9.46951	10.4777	8.81697e-23	1.71835e-21	40.8849								GXYLT2	-0.598027	8.33148	-9.87703	1.14727e-20	1.45555e-19	36.1131
MAGEE2	0.676056	7.03607	10.476	8.94691e-23	1.74158e-21	40.8704								PTPRM	-0.537004	9.57632	-9.87317	1.18304e-20	1.4974e-19	36.0828
HSD17B6	1.1621	8.45891	10.475	9.01591e-23	1.7529e-21	40.8628								SYT11	-0.615294	9.74854	-9.8643	1.26967e-20	1.60329e-19	36.013
DSCC1	-0.656039	8.24168	-10.4742	9.07674e-23	1.76261e-21	40.8562								SNAP25	-0.82106	7.89851	-9.85903	1.324e-20	1.6667e-19	35.9717
ATAD3A	-0.666102	9.56564	-10.4697	9.41742e-23	1.82657e-21	40.8197								GEM	-0.655917	10.0394	-9.85813	1.33355e-20	1.67611e-19	35.9646
NCAPD3	-0.648821	9.31661	-10.4659	9.72194e-23	1.88338e-21	40.7883								BMP6	-0.501694	8.28925	-9.85782	1.3369e-20	1.67901e-19	35.9621
ILF2	-0.501324	11.4156	-10.4653	9.76822e-23	1.89008e-21	40.7836								LMO2	-0.520196	9.60539	-9.8539	1.37922e-20	1.73082e-19	35.9314
SNRPN	0.614747	7.32765	10.4631	9.943e-23	1.9216e-21	40.7661								CRLF1	-0.661258	7.75094	-9.84097	1.52853e-20	1.90783e-19	35.83
FGFR1	0.606695	7.84399	10.4572	1.04372e-22	2.0147e-21	40.7181								ADGRL2	-0.60934	8.08486	-9.83443	1.61013e-20	2.00659e-19	35.7786
GNL3	-0.548426	8.50299	-10.4568	1.04713e-22	2.01887e-21	40.7149								SYNDIG1	-0.608297	8.46726	-9.82922	1.67821e-20	2.08821e-19	35.7378
SLC5A6	-0.699856	10.0071	-10.4552	1.06134e-22	2.04384e-21	40.7016								ACTC1	-0.83517	8.76252	-9.82421	1.74635e-20	2.16799e-19	35.6985
PAICS	-0.609862	11.0602	-10.4513	1.09593e-22	2.10793e-21	40.6699								FHL5	-0.539619	8.01947	-9.82236	1.77224e-20	2.19676e-19	35.684
CLVS2	0.758155	7.08375	10.4493	1.11447e-22	2.14106e-21	40.6533								GIMAP7	-0.651012	9.85272	-9.818	1.83466e-20	2.27066e-19	35.6498
THBS4	2.18959	9.59534	10.437	1.23303e-22	2.36602e-21	40.5534								LUM	-0.736694	12.0246	-9.81601	1.86387e-20	2.30504e-19	35.6343
DGKG	0.858615	7.62907	10.4274	1.33383e-22	2.55637e-21	40.4757								SH3BGRL	-0.548451	10.9456	-9.80513	2.03188e-20	2.50899e-19	35.5491
SLC1A5	-0.764155	10.0785	-10.4273	1.33539e-22	2.55637e-21	40.4746								HIC1	-0.639285	7.85225	-9.79963	2.12253e-20	2.61493e-19	35.5061
CENPX	-0.57843	10.9935	-10.4251	1.35958e-22	2.5996e-21	40.4568								PKD2	-0.535602	9.28306	-9.79396	2.22018e-20	2.72485e-19	35.4617
LRRC4C	0.674475	7.6356	10.4245	1.36637e-22	2.60795e-21	40.4519								ISLR	-0.524667	8.75364	-9.78081	2.46408e-20	3.01049e-19	35.3589
BARX1	1.28379	8.85891	10.4244	1.36717e-22	2.60795e-21	40.4513								ZGRF1	0.553717	7.52268	9.77831	2.51328e-20	3.06828e-19	35.3393
NME1	-0.631799	11.6755	-10.4201	1.41608e-22	2.69807e-21	40.4166								FLNA	-0.630146	9.72194	-9.77773	2.52491e-20	3.08016e-19	35.3348
FNBP1	1.04086	10.5328	10.4151	1.47615e-22	2.8092e-21	40.3755								ANKRD6	-0.519642	8.01058	-9.7531	3.06843e-20	3.72355e-19	35.1425
FIGNL1	-0.611511	8.90282	-10.4128	1.50352e-22	2.85792e-21	40.3574								STMN1	0.555204	8.97188	9.75052	3.13167e-20	3.78893e-19	35.1223
TCF19	-0.526785	8.71899	-10.4091	1.54987e-22	2.94257e-21	40.3273								PLA2G4C	-0.636749	8.34111	-9.74903	3.16869e-20	3.82798e-19	35.1107
KLHL10	0.578509	6.77583	10.4037	1.6209e-22	3.07382e-21	40.2831								TUBB6	-0.591654	10.0035	-9.74878	3.175e-20	3.83275e-19	35.1088
ABCA6	0.958316	7.91432	10.4025	1.63599e-22	3.09881e-21	40.2739								VSTM2L	-0.694982	7.97501	-9.74669	3.22784e-20	3.89073e-19	35.0925
SHISA3	1.48368	8.16665	10.4003	1.66627e-22	3.14878e-21	40.2558								ITGBL1	-0.771609	7.75686	-9.73402	3.56789e-20	4.27512e-19	34.9937
PRKAR2B	0.882428	8.63948	10.3997	1.67415e-22	3.15998e-21	40.2511								ARHGEF26	-0.670757	7.59991	-9.73364	3.5786e-20	4.27845e-19	34.9907
HNRNPA2B1	-0.60343	11.1554	-10.3943	1.7505e-22	3.29872e-21	40.207								GSPT2	-0.754057	9.16778	-9.72982	3.68809e-20	4.3996e-19	34.961
PSMD14	-0.552379	10.9374	-10.3942	1.75173e-22	3.29872e-21	40.2063								PALLD	-0.645424	9.72463	-9.71679	4.08778e-20	4.86206e-19	34.8595
PTCH2	0.715571	7.6313	10.3915	1.79118e-22	3.36908e-21	40.1843								GLIPR1	-0.630092	9.16269	-9.71195	4.24699e-20	5.0403e-19	34.8218
RNF112	0.673137	7.54261	10.3892	1.82447e-22	3.42772e-21	40.1661								RGS5	-0.75337	10.2817	-9.70361	4.53571e-20	5.36328e-19	34.7569
NRSN1	0.748781	7.09671	10.3887	1.83201e-22	3.43789e-21	40.1621								PIF1	0.538046	7.7237	9.68508	5.24871e-20	6.19731e-19	34.6129
ADGRD1	1.06118	7.87253	10.3864	1.86693e-22	3.49936e-21	40.1434								HEYL	-0.597507	9.17734	-9.68376	5.30367e-20	6.25307e-19	34.6027
CKAP2	-0.84175	8.7326	-10.3855	1.88131e-22	3.52224e-21	40.1358								CARMIL1	0.551221	8.50564	9.67735	5.5783e-20	6.55774e-19	34.5529
HACD1	1.12382	8.55413	10.3787	1.98894e-22	3.71943e-21	40.0808								NDNF	-0.645729	8.3479	-9.66643	6.07905e-20	7.12571e-19	34.4681
MFAP4	1.73145	10.4958	10.3758	2.03694e-22	3.80479e-21	40.0573								PLEKHO1	-0.591426	9.65563	-9.66096	6.34602e-20	7.4225e-19	34.4257
PSMG3	-0.557296	9.75798	-10.3655	2.21656e-22	4.13076e-21	39.9738								PLCD4	-0.627322	7.45052	-9.65965	6.41204e-20	7.4943e-19	34.4155
CSDC2	0.838853	7.8222	10.3647	2.23097e-22	4.15284e-21	39.9674								HEG1	-0.501386	9.46225	-9.65945	6.4219e-20	7.50041e-19	34.414
CYP27B1	-0.918396	8.42864	-10.3564	2.38654e-22	4.43733e-21	39.9007								FOXF2	-0.686552	9.36614	-9.6586	6.46513e-20	7.54545e-19	34.4073
NPR2	0.677154	8.48716	10.3528	2.45842e-22	4.56571e-21	39.8714								PYGO1	-0.519881	7.49212	-9.65734	6.52954e-20	7.60965e-19	34.3976
LRRC45	-0.695519	8.50782	-10.348	2.55735e-22	4.744e-21	39.8324								RASD2	-0.570443	8.30236	-9.62527	8.40017e-20	9.7058e-19	34.1491
GNG7	0.860521	8.49458	10.342	2.68533e-22	4.97571e-21	39.7842								PRC1	0.607301	9.92638	9.62462	8.44331e-20	9.74868e-19	34.144
EIPR1	-0.528615	9.99539	-10.3409	2.70962e-22	5.01365e-21	39.7753								KCNN3	-0.794905	7.9089	-9.61004	9.46598e-20	1.09061e-18	34.0313
C14orf28	0.645617	8.87778	10.3408	2.71201e-22	5.01365e-21	39.7744								PCDHGB6	-0.525716	7.60171	-9.60164	1.011e-19	1.16315e-18	33.9664
CNTN4	0.746811	8.05183	10.3397	2.73727e-22	5.05458e-21	39.7652								GNAI1	-0.503296	8.55614	-9.58905	1.11578e-19	1.27644e-18	33.8691
LDLRAD4	0.754825	8.40831	10.3301	2.95934e-22	5.45248e-21	39.6882								LMO1	-0.68057	7.59464	-9.58511	1.15078e-19	1.31277e-18	33.8387
RSPO3	1.35889	9.4269	10.3301	2.95949e-22	5.45248e-21	39.6881								SLITRK5	-0.719753	7.30265	-9.55708	1.43282e-19	1.61965e-18	33.6225
NGFR	1.16758	7.6238	10.327	3.0363e-22	5.58761e-21	39.6628								CDK14	-0.503729	8.9786	-9.55347	1.47387e-19	1.66489e-18	33.5946
HSPB2	1.04797	7.96472	10.3267	3.04268e-22	5.593e-21	39.6607								LARP6	-0.638174	8.7207	-9.54525	1.57159e-19	1.77034e-18	33.5313
MARS2	-0.610441	8.98719	-10.3261	3.05824e-22	5.61521e-21	39.6557								PRKCB	-0.609868	8.23933	-9.5335	1.72254e-19	1.9323e-18	33.4409
BRMS1	-0.511516	9.79213	-10.3257	3.0684e-22	5.62748e-21	39.6524								COL16A1	-0.682613	9.86377	-9.52917	1.78173e-19	1.99594e-18	33.4076
SNRPD1	-0.595393	9.95483	-10.3244	3.10006e-22	5.67911e-21	39.6423								ERO1A	0.500659	10.1345	9.52497	1.84107e-19	2.05955e-18	33.3753
MCM3	-0.591731	10.4572	-10.3184	3.25766e-22	5.96108e-21	39.5933								PDGFRL	-0.88861	8.76899	-9.52402	1.85473e-19	2.07341e-18	33.368
C1QTNF3	0.88516	7.6516	10.3182	3.26293e-22	5.96397e-21	39.5917								MAP3K21	0.520191	8.97766	9.51694	1.96002e-19	2.18658e-18	33.3135
GUCY1B1	0.850285	9.29283	10.3128	3.41055e-22	6.22675e-21	39.5479								KANK3	-0.531102	8.21434	-9.51559	1.9807e-19	2.20812e-18	33.3032
LTBP1	0.767766	8.7365	10.3112	3.45458e-22	6.30003e-21	39.5353								COL4A4	-0.818847	7.70001	-9.50646	2.12685e-19	2.36942e-18	33.233
RAI2	0.862943	8.93845	10.3033	3.68522e-22	6.71308e-21	39.4714								SERPINE2	-0.756157	10.8526	-9.49778	2.27559e-19	2.53164e-18	33.1663
COL14A1	1.33241	9.18137	10.2927	4.01605e-22	7.29815e-21	39.3864								DIRAS1	-0.528385	7.50079	-9.48687	2.47725e-19	2.74843e-18	33.0826
BEX4	1.133	9.82559	10.2926	4.01994e-22	7.29815e-21	39.3855								LRRC32	-0.591754	9.99721	-9.48235	2.5659e-19	2.84483e-18	33.048
RRP9	-0.688536	8.86151	-10.2905	4.09031e-22	7.41759e-21	39.3683								MEDAG	-0.541591	8.23864	-9.47848	2.64415e-19	2.92757e-18	33.0183
IL31RA	0.650919	6.96679	10.2892	4.13318e-22	7.48693e-21	39.358								GFRA2	-0.567177	7.97747	-9.47681	2.6788e-19	2.9639e-18	33.0055
NAV3	0.715621	7.69069	10.2855	4.25846e-22	7.70524e-21	39.3285								PLD4	-0.537283	7.57685	-9.47223	2.77599e-19	3.06724e-18	32.9704
SLIT3	1.01073	8.53399	10.2812	4.41072e-22	7.97183e-21	39.2938								FNBP1	-0.651058	10.5328	-9.46885	2.84974e-19	3.14444e-18	32.9445
ITGA1	0.863445	8.88984	10.2785	4.5098e-22	8.14181e-21	39.2719								FBXO32	-0.722372	9.46951	-9.46157	3.01551e-19	3.32055e-18	32.8888
PRELP	1.1437	8.58755	10.2772	4.55684e-22	8.21755e-21	39.2616								PCDHGB7	-0.517424	7.02071	-9.43414	3.73114e-19	4.07528e-18	32.6788
PLCL1	0.70466	7.90365	10.2757	4.6137e-22	8.3036e-21	39.2494								RAB31	-0.603285	11.0964	-9.42849	3.89803e-19	4.24896e-18	32.6357
FANCB	-0.883691	7.89772	-10.2757	4.61482e-22	8.3036e-21	39.2491								LRP8	0.605625	8.73567	9.41944	4.1813e-19	4.54548e-18	32.5665
CYS1	0.917518	8.02144	10.2753	4.6308e-22	8.32309e-21	39.2457								MAF	-0.621988	8.15791	-9.41826	4.21964e-19	4.57792e-18	32.5575
CAMSAP3	-0.818221	8.82425	-10.2715	4.77419e-22	8.57129e-21	39.2156								TPSAB1	-0.969305	9.52722	-9.41797	4.22915e-19	4.58516e-18	32.5553
OLFM3	0.82867	6.79088	10.2685	4.89106e-22	8.76165e-21	39.1917								GPX3	-0.641248	10.0848	-9.39636	4.99919e-19	5.38753e-18	32.3904
LIX1L	0.725525	9.4907	10.2681	4.91017e-22	8.78616e-21	39.1878								OLFM1	-0.748981	8.54034	-9.39574	5.02321e-19	5.40981e-18	32.3857
CNKSR1	-0.612106	8.73083	-10.2671	4.94843e-22	8.84484e-21	39.1802								GPX7	-0.544986	9.21057	-9.38795	5.33531e-19	5.72307e-18	32.3262
CCDC58	-0.840572	9.84714	-10.266	4.99417e-22	8.91674e-21	39.1711								CARTPT	-0.752227	7.85679	-9.38631	5.4033e-19	5.78833e-18	32.3138
PRTG	0.705128	7.3609	10.2644	5.05887e-22	9.02231e-21	39.1583								NPY1R	-0.698753	7.35915	-9.38122	5.61987e-19	6.0084e-18	32.275
NUP37	-0.522341	10.7908	-10.2559	5.42193e-22	9.65916e-21	39.0899								TGFB3	-0.641986	8.42427	-9.37716	5.79917e-19	6.196e-18	32.2441
GNG11	0.940022	10.1829	10.2548	5.47126e-22	9.73632e-21	39.0809								METTL7A	-0.698349	10.2417	-9.37527	5.88432e-19	6.28282e-18	32.2297
PURG	0.718177	7.01824	10.2537	5.52166e-22	9.81521e-21	39.0719								PTCHD1	-0.743781	7.5992	-9.37276	5.99956e-19	6.39743e-18	32.2106
PCDHB4	0.832072	7.87026	10.2484	5.76201e-22	1.02312e-20	39.0298								RPRM	-0.767799	7.84654	-9.35969	6.63656e-19	7.03954e-18	32.1111
CCT6A	-0.507531	10.8677	-10.2434	6.0016e-22	1.06449e-20	38.9895								NCAM1	-0.503016	7.66439	-9.35442	6.91182e-19	7.31234e-18	32.071
SLC25A15	-0.732966	9.59749	-10.2408	6.13104e-22	1.08626e-20	38.9684								RBM14	0.502805	9.0173	9.34885	7.21537e-19	7.6235e-18	32.0287
BHLHE22	1.03821	8.43852	10.2395	6.19435e-22	1.09628e-20	38.9583								CD1C	-0.613502	8.29816	-9.32472	8.68991e-19	9.09826e-18	31.8454
NELFCD	-0.57972	10.8512	-10.2385	6.24837e-22	1.10463e-20	38.9497								HHIP	-0.639671	7.62157	-9.32282	8.81755e-19	9.21995e-18	31.831
RASSF8	0.633835	7.86084	10.2381	6.26671e-22	1.10666e-20	38.9468								UBE2QL1	-0.533852	7.66793	-9.31285	9.52058e-19	9.9358e-18	31.7554
SGCE	1.14879	9.72688	10.237	6.32518e-22	1.11577e-20	38.9376								TAC1	-0.888863	7.47279	-9.31102	9.65594e-19	1.00641e-17	31.7415
SMC2	-0.699733	9.25538	-10.2349	6.43401e-22	1.13373e-20	38.9208								GFPT2	-0.627711	8.62453	-9.30839	9.85348e-19	1.02502e-17	31.7215
HDX	0.582959	7.52934	10.2332	6.52012e-22	1.14765e-20	38.9076								MYB	0.777153	10.1577	9.30669	9.98275e-19	1.0378e-17	31.7087
GPR162	0.583948	7.39632	10.2286	6.76878e-22	1.19013e-20	38.8706								SLC2A4	-0.556304	7.45381	-9.30556	1.00698e-18	1.04551e-17	31.7001
MCAM	0.562373	8.38093	10.2256	6.93398e-22	1.21785e-20	38.8468								BEX3	-0.592843	10.2152	-9.28474	1.18175e-18	1.21991e-17	31.5424
LRRC10B	0.861911	7.84342	10.2224	7.11777e-22	1.24877e-20	38.821								SCG5	-0.75882	9.35096	-9.28358	1.19231e-18	1.23003e-17	31.5336
RAD54B	-0.601522	8.08724	-10.2137	7.64205e-22	1.3393e-20	38.7508								FEZ1	-0.524357	8.63564	-9.28033	1.22237e-18	1.26024e-17	31.5091
APBB1	0.691277	7.93298	10.213	7.68118e-22	1.34471e-20	38.7457								ANTXR1	-0.702525	9.94637	-9.27364	1.28678e-18	1.32158e-17	31.4585
LLGL2	-0.848415	9.05287	-10.21	7.87546e-22	1.37723e-20	38.721								TFB2M	0.537433	8.7915	9.27029	1.32027e-18	1.3534e-17	31.4332
CEP85	-0.602347	8.82859	-10.2057	8.15575e-22	1.4247e-20	38.6865								CHST8	-0.521365	7.38501	-9.26837	1.3399e-18	1.37092e-17	31.4186
ENTPD6	-0.566559	9.27558	-10.2024	8.37185e-22	1.46087e-20	38.6606								LYL1	-0.504378	9.3796	-9.26824	1.34127e-18	1.37146e-17	31.4176
PA2G4	-0.622083	10.6516	-10.2004	8.5091e-22	1.48322e-20	38.6446								CFH	-0.748307	9.61528	-9.26259	1.40063e-18	1.42763e-17	31.3749
MEF2C	0.831669	8.72622	10.1943	8.94565e-22	1.55764e-20	38.5951								NUP54	0.5031	8.35023	9.25653	1.46726e-18	1.49179e-17	31.3291
NCS1	1.14909	8.80819	10.1905	9.22655e-22	1.60482e-20	38.5646								SCG2	-0.791897	8.39797	-9.25421	1.49354e-18	1.51756e-17	31.3116
IDH1	-0.80782	10.7744	-10.1869	9.49367e-22	1.64951e-20	38.5364								FAM111B	0.535735	8.25402	9.22851	1.81835e-18	1.8372e-17	31.1177
DLC1	0.765925	8.96486	10.1867	9.51339e-22	1.65117e-20	38.5344								HDC	-0.723336	8.43047	-9.21116	2.07639e-18	2.08878e-17	30.9869
RHPN1	-0.602364	8.54306	-10.1851	9.63503e-22	1.67049e-20	38.5218								RGS4	-0.774334	8.91141	-9.1895	2.44972e-18	2.44912e-17	30.824
GALE	-0.584687	8.22492	-10.1848	9.66052e-22	1.67311e-20	38.5192								MYOM1	-0.777303	8.49781	-9.18576	2.52063e-18	2.51379e-17	30.7959
RTKN	-0.759715	10.1132	-10.1812	9.94679e-22	1.72085e-20	38.4903								MTA2	0.519911	9.22488	9.17621	2.71102e-18	2.69204e-17	30.7241
PI16	1.28741	8.46182	10.1797	1.00702e-21	1.73848e-20	38.4782								MAPK4	-0.521974	7.45928	-9.14535	3.42924e-18	3.37212e-17	30.4926
SLC35F1	0.677605	7.8913	10.1705	1.08457e-21	1.87037e-20	38.4049								SESN3	-0.524548	7.74922	-9.13613	3.67839e-18	3.60397e-17	30.4235
PLA2G4C	0.9757	8.34111	10.1675	1.11142e-21	1.91351e-20	38.3807								CST2	-0.745575	8.50711	-9.13385	3.74266e-18	3.66473e-17	30.4064
FYCO1	0.747877	9.42048	10.1674	1.11196e-21	1.91351e-20	38.3802								DHCR7	0.554114	9.78776	9.12785	3.91753e-18	3.829e-17	30.3614
KCNE4	0.74295	8.08923	10.1643	1.14011e-21	1.95988e-20	38.3555								HGF	-0.521109	8.09133	-9.11039	4.4728e-18	4.36118e-17	30.2308
REEP4	-0.569981	9.28716	-10.1605	1.1763e-21	2.01995e-20	38.3247								FAM83H	0.656395	10.6031	9.10938	4.50728e-18	4.38951e-17	30.2232
MUSK	0.863139	7.82888	10.1578	1.20266e-21	2.06301e-20	38.3028								CCL21	-0.861615	9.33397	-9.09869	4.88813e-18	4.74897e-17	30.1433
PRKCZ	-0.514865	8.63648	-10.1567	1.21253e-21	2.07774e-20	38.2947								RGS2	-0.605366	11.26	-9.09519	5.01934e-18	4.86768e-17	30.1172
POLE	-0.614127	9.02965	-10.1563	1.21646e-21	2.08227e-20	38.2915								BMP3	-0.675664	7.48963	-9.08952	5.23998e-18	5.06949e-17	30.0749
ISL1	1.28629	9.58751	10.1411	1.37636e-21	2.3535e-20	38.1695								SPOCK1	-0.874349	9.34833	-9.08845	5.28246e-18	5.10449e-17	30.0669
SRPK1	-0.532071	10.1567	-10.1388	1.40236e-21	2.39542e-20	38.151								CASQ1	-0.576379	7.30718	-9.08811	5.2961e-18	5.11461e-17	30.0644
SPDL1	-0.64756	9.35837	-10.1357	1.43758e-21	2.45299e-20	38.1265								SCARF2	-0.554286	8.63797	-9.08209	5.54333e-18	5.34698e-17	30.0194
CCNE2	-0.658224	8.35873	-10.1236	1.58462e-21	2.70104e-20	38.0303								FHOD3	-0.654802	7.94553	-9.0668	6.22371e-18	5.97831e-17	29.9054
SMARCD3	0.596646	8.24389	10.1188	1.64801e-21	2.80613e-20	37.9915								TMEM130	-0.609057	7.42911	-9.05839	6.63238e-18	6.36331e-17	29.8427
DNAJB11	-0.506907	11.3661	-10.1121	1.73925e-21	2.95526e-20	37.9383								C3orf70	-0.760908	8.80967	-9.04685	7.23711e-18	6.92297e-17	29.7568
MTBP	-0.957965	8.0133	-10.1068	1.81604e-21	3.0825e-20	37.8956								CDCA7	0.596162	11.0065	9.03454	7.94186e-18	7.56581e-17	29.6652
CPE	1.38461	9.66769	10.1055	1.83449e-21	3.11055e-20	37.8856								FBLN2	-0.676978	8.31968	-9.03013	8.21098e-18	7.80839e-17	29.6324
GEN1	-0.820417	7.68458	-10.1044	1.8507e-21	3.13476e-20	37.877								ST14	0.603752	10.6455	9.02597	8.47305e-18	8.04343e-17	29.6014
ZDHHC23	-0.667737	8.91715	-10.0995	1.92506e-21	3.2573e-20	37.838								CTSO	-0.534487	10.0589	-9.02576	8.48593e-18	8.04621e-17	29.6
BRIX1	-0.581188	10.3366	-10.0988	1.93629e-21	3.27288e-20	37.8323								CD36	-0.548711	8.28838	-9.02502	8.53337e-18	8.08645e-17	29.5945
ELOVL4	0.946182	8.13135	10.0934	2.02367e-21	3.41222e-20	37.7887								PCDHB5	-0.793453	7.73149	-9.02007	8.85814e-18	8.3893e-17	29.5577
SLC45A1	0.715858	7.7491	10.0933	2.02506e-21	3.41222e-20	37.788								MAB21L2	-0.615657	7.27578	-9.01405	9.26951e-18	8.76351e-17	29.513
TEDC1	-0.968507	8.72258	-10.0889	2.09858e-21	3.53243e-20	37.7528								SRPX2	-0.609769	8.87615	-9.01129	9.46435e-18	8.93726e-17	29.4925
CTSG	1.46939	8.33929	10.0883	2.10731e-21	3.54344e-20	37.7487								PENK	-0.820355	7.77903	-9.00668	9.79952e-18	9.23759e-17	29.4582
C16orf89	1.43652	8.11699	10.0878	2.11646e-21	3.55512e-20	37.7444								GPM6B	-0.710974	8.04695	-9.00409	9.99256e-18	9.40312e-17	29.439
LSAMP	0.867379	7.74368	10.0849	2.16703e-21	3.63629e-20	37.7211								ZNF540	-0.568075	7.54803	-9.00358	1.00304e-17	9.43328e-17	29.4352
IGFBP4	1.0482	10.9471	10.0788	2.2762e-21	3.81553e-20	37.6725								TTLL7	-0.69167	7.99812	-8.98038	1.19445e-17	1.11749e-16	29.2632
MZT1	-0.503037	9.77676	-10.076	2.3278e-21	3.89798e-20	37.6504								CHRNA3	-0.816074	7.82431	-8.97339	1.25891e-17	1.17508e-16	29.2115
PRPH2	0.598211	7.90356	10.0724	2.39551e-21	4.00721e-20	37.6221								PBX1	-0.513797	8.56888	-8.97043	1.28725e-17	1.20015e-16	29.1895
NCAM2	0.730147	7.39546	10.0677	2.48913e-21	4.15952e-20	37.5842								LAMP5	-0.777902	8.41498	-8.96043	1.38775e-17	1.29162e-16	29.1155
TSPAN18	1.03273	9.13072	10.0617	2.61243e-21	4.35656e-20	37.5364								FBN1	-0.559581	9.16031	-8.95278	1.46971e-17	1.36632e-16	29.059
ARRDC1	-0.608877	9.26271	-10.0585	2.67964e-21	4.46404e-20	37.5114								TRIL	-0.566853	8.78672	-8.9425	1.58767e-17	1.4726e-16	28.983
PPP1R16A	-0.741379	9.72137	-10.0553	2.75027e-21	4.57699e-20	37.4857								PDE8B	-0.571425	8.04739	-8.93734	1.65029e-17	1.52893e-16	28.9449
CLIC1	-0.568103	10.2523	-10.0374	3.17602e-21	5.27468e-20	37.3435								PYCR3	0.576691	8.34366	8.93594	1.66764e-17	1.54236e-16	28.9346
WWTR1	0.808832	9.02873	10.0371	3.18384e-21	5.28224e-20	37.3411								PTGDS	-0.925137	9.3112	-8.93456	1.68504e-17	1.55756e-16	28.9243
SYT11	0.924212	9.74854	10.0331	3.28638e-21	5.44676e-20	37.3098								MORN5	-0.66646	7.61051	-8.91035	2.02008e-17	1.85138e-16	28.7458
SLC50A1	-0.689589	10.3339	-10.0321	3.31355e-21	5.48618e-20	37.3016								CBX6	-0.603965	9.91355	-8.89478	2.2695e-17	2.06244e-16	28.6311
FGF5	0.675281	7.09496	10.0295	3.38428e-21	5.59756e-20	37.2808								CCDC136	-0.621609	8.00294	-8.89376	2.28688e-17	2.07707e-16	28.6236
TMTC1	0.884517	8.06195	10.0274	3.44094e-21	5.68546e-20	37.2644								DIO2	-0.722907	9.78512	-8.87482	2.63449e-17	2.37544e-16	28.4843
F11R	-0.775914	10.5885	-10.0268	3.4586e-21	5.70881e-20	37.2593								FNDC1	-1.01631	9.51425	-8.87265	2.67758e-17	2.41027e-16	28.4683
TRMU	-0.545141	8.58838	-10.0182	3.70496e-21	6.10922e-20	37.1913								CES1	-0.767924	8.44416	-8.84899	3.19424e-17	2.85827e-16	28.2946
KIAA1614	0.521705	7.40886	10.0169	3.74341e-21	6.16633e-20	37.1811								VGLL3	-0.595916	8.00746	-8.84844	3.20729e-17	2.86603e-16	28.2906
DCN	1.24593	10.5803	10.0136	3.84569e-21	6.32837e-20	37.1545								ADCY4	-0.585087	8.93556	-8.8291	3.70415e-17	3.29041e-16	28.1487
VRK1	-0.626612	9.64407	-10.0114	3.91507e-21	6.436e-20	37.1369								PRKAA2	-0.606333	7.4968	-8.82737	3.75198e-17	3.33107e-16	28.1361
NUDT11	0.927539	7.87527	10.0095	3.97255e-21	6.52385e-20	37.1225								LY86	-0.53657	9.40064	-8.81899	3.9932e-17	3.54134e-16	28.0748
SMAGP	-0.687328	9.2627	-10.0091	3.98791e-21	6.54244e-20	37.1187								COL4A3	-0.538604	7.38309	-8.80606	4.39597e-17	3.88787e-16	27.9802
ALYREF	-0.620674	10.679	-10.0049	4.12297e-21	6.75716e-20	37.0858								THBS1	-0.821521	9.56953	-8.79794	4.66919e-17	4.12051e-16	27.9208
HDGFL3	1.07757	8.58839	10.0032	4.17901e-21	6.84207e-20	37.0724								BMX	-0.54081	7.54585	-8.7977	4.67773e-17	4.12545e-16	27.919
RUVBL1	-0.625368	9.65605	-9.98835	4.70894e-21	7.70191e-20	36.9545								MAP9	-0.518754	8.11484	-8.79361	4.8217e-17	4.24813e-16	27.8892
LRRTM1	0.748455	7.34802	9.98612	4.79419e-21	7.83341e-20	36.9368								MAPK13	0.519779	10.8429	8.79333	4.83196e-17	4.25486e-16	27.8871
KCNN3	1.21419	7.9089	9.98042	5.01805e-21	8.19091e-20	36.8917								DPY19L2	-0.603743	7.4293	-8.79027	4.94264e-17	4.34759e-16	27.8648
SV2C	0.6599	7.06528	9.96822	5.53363e-21	9.02339e-20	36.7951								SNORC	0.838091	8.86264	8.78673	5.07441e-17	4.46107e-16	27.8389
ADRB2	0.913795	8.50103	9.96373	5.73614e-21	9.34419e-20	36.7596								LONRF2	-0.821395	7.68168	-8.77665	5.46812e-17	4.80197e-16	27.7653
MTUS2	0.604111	7.25286	9.96143	5.84276e-21	9.5083e-20	36.7414								STOM	-0.522823	10.2894	-8.77411	5.57205e-17	4.87999e-16	27.7468
PYGO1	0.789573	7.49212	9.95793	6.00862e-21	9.76839e-20	36.7138								CENPV	0.551503	10.3995	8.76451	5.98261e-17	5.21696e-16	27.6768
ARL4D	0.666925	8.21275	9.9547	6.16585e-21	1.00139e-19	36.6883								SMYD1	-1.1485	7.41804	-8.76006	6.18301e-17	5.38012e-16	27.6444
AP1G2	-0.623708	9.73037	-9.95151	6.32567e-21	1.02632e-19	36.663								LAMA4	-0.51863	9.99024	-8.75729	6.31133e-17	5.48883e-16	27.6241
SKIDA1	0.820899	7.0791	9.95065	6.36934e-21	1.03237e-19	36.6562								MMP12	1.09284	9.7892	8.74621	6.85037e-17	5.92576e-16	27.5435
RBM47	-0.835483	10.671	-9.94563	6.63016e-21	1.07357e-19	36.6166								MYOZ3	-0.521576	7.80024	-8.73537	7.42184e-17	6.38934e-16	27.4646
S1PR3	1.02283	9.30429	9.94399	6.71795e-21	1.0867e-19	36.6036								MAP3K12	-0.507805	8.22617	-8.72742	7.87082e-17	6.75429e-16	27.4068
ZBTB4	0.594446	10.2276	9.94383	6.72636e-21	1.08697e-19	36.6024								CYTL1	-0.594381	7.7959	-8.72264	8.15364e-17	6.9711e-16	27.372
MN1	1.07907	8.84704	9.94355	6.74147e-21	1.08832e-19	36.6001								DDIT4L	-0.572811	7.84487	-8.72064	8.27495e-17	7.07108e-16	27.3575
MREG	-0.524203	8.7246	-9.9319	7.39961e-21	1.19338e-19	36.5082								TSPAN7	-0.657524	9.049	-8.71521	8.61333e-17	7.35247e-16	27.318
POP1	-0.59289	8.70937	-9.93136	7.4315e-21	1.19733e-19	36.5039								REEP1	-0.866104	8.80287	-8.71396	8.69271e-17	7.41631e-16	27.309
POLD1	-0.63051	9.25116	-9.92518	7.80811e-21	1.25676e-19	36.4551								PPP1R1A	-0.942232	7.73546	-8.71191	8.82528e-17	7.51752e-16	27.2941
PRSS23	0.796303	8.92118	9.92318	7.9339e-21	1.27573e-19	36.4393								PDE9A	-0.641703	8.14832	-8.70443	9.32587e-17	7.92724e-16	27.2398
PIP4P2	0.893426	9.08788	9.92279	7.95834e-21	1.27839e-19	36.4363								FAM162B	-0.521157	8.80852	-8.7009	9.572e-17	8.13218e-16	27.2142
CENPW	-0.750696	10.3668	-9.92009	8.13198e-21	1.30499e-19	36.415								FGF13	-0.50714	7.96164	-8.69266	1.01705e-16	8.6e-16	27.1545
FLVCR1	-0.682021	9.20625	-9.91934	8.18062e-21	1.31149e-19	36.4091								ITM2A	-0.751583	10.4491	-8.69118	1.02824e-16	8.68555e-16	27.1437
RAE1	-0.55795	9.46033	-9.91872	8.2216e-21	1.31676e-19	36.4041								NKX3-2	-0.889035	8.4504	-8.68486	1.07719e-16	9.0848e-16	27.0979
CNOT9	-0.58508	9.58789	-9.91731	8.31445e-21	1.33031e-19	36.393								TMEM132C	-0.530527	7.23596	-8.6752	1.15655e-16	9.71858e-16	27.028
JPT1	-0.726555	10.2116	-9.91528	8.45046e-21	1.34807e-19	36.377								SV2A	-0.503651	8.09225	-8.62976	1.61478e-16	1.33815e-15	26.6995
SLMAP	0.803135	9.4182	9.915	8.46924e-21	1.34974e-19	36.3748								TFPI2	-0.718968	7.87476	-8.62427	1.68107e-16	1.38952e-15	26.6599
AKAP12	0.865667	8.14053	9.91481	8.48221e-21	1.35048e-19	36.3733								TSPAN18	-0.61405	9.13072	-8.617	1.77299e-16	1.45953e-15	26.6076
PKIA	0.751059	8.04104	9.91213	8.66543e-21	1.37812e-19	36.3522								PDLIM7	-0.551186	8.97947	-8.61493	1.80011e-16	1.48111e-15	26.5926
CENPL	-0.65595	8.96789	-9.91202	8.67287e-21	1.37812e-19	36.3514								FGL2	-0.706216	10.1383	-8.61216	1.83696e-16	1.50913e-15	26.5727
GPER1	0.969295	7.92478	9.91177	8.69058e-21	1.37874e-19	36.3493								CTNNA3	-0.500434	6.97708	-8.60459	1.94162e-16	1.58785e-15	26.5182
PTX3	0.976939	7.78359	9.91172	8.69382e-21	1.37874e-19	36.349								PRRX1	-0.678419	9.40964	-8.59848	2.03033e-16	1.65287e-15	26.4742
CYSLTR1	0.751721	7.88853	9.90774	8.97469e-21	1.42189e-19	36.3176								MATN2	-0.833977	10.3393	-8.58228	2.28555e-16	1.84763e-15	26.3577
DNAJB4	0.68245	9.13742	9.90169	9.41866e-21	1.49077e-19	36.2699								RASSF2	-0.515212	9.96972	-8.57939	2.33438e-16	1.88616e-15	26.3369
LGI2	1.03169	8.21593	9.90151	9.43206e-21	1.49143e-19	36.2685								SNAP91	-0.633806	7.23391	-8.57506	2.40941e-16	1.94387e-15	26.3058
TRIM15	-1.15623	9.57374	-9.89809	9.69269e-21	1.53114e-19	36.2416								SLC29A2	0.512648	8.94539	8.57206	2.46275e-16	1.98492e-15	26.2842
MARVELD3	-0.981625	8.95917	-9.8946	9.96629e-21	1.57283e-19	36.2141								ANGPTL2	-0.6707	10.3423	-8.5702	2.49638e-16	2.01102e-15	26.2709
SRRT	-0.688787	10.1467	-9.88784	1.05183e-20	1.65832e-19	36.1609								CTSK	-0.634944	10.6884	-8.56591	2.57574e-16	2.07289e-15	26.2401
MNX1	-0.784192	8.60875	-9.88661	1.06224e-20	1.67311e-19	36.1511								SLCO2A1	-0.608971	10.1523	-8.56169	2.65628e-16	2.13241e-15	26.2098
FBXL6	-0.676361	9.19673	-9.88617	1.06595e-20	1.67732e-19	36.1477								KIRREL1	-0.508248	8.00429	-8.55733	2.74216e-16	2.19435e-15	26.1785
RYR2	1.03351	7.69109	9.88553	1.07143e-20	1.6843e-19	36.1426								RBP5	-0.548829	8.14658	-8.55323	2.82533e-16	2.2558e-15	26.1491
PCDHGB7	0.79572	7.02071	9.87791	1.13851e-20	1.78801e-19	36.0827								HK2	0.582751	9.81589	8.54914	2.91086e-16	2.3218e-15	26.1198
NOG	0.920974	7.29706	9.87428	1.17192e-20	1.8387e-19	36.0541								LY96	-0.535021	10.4976	-8.54265	3.05166e-16	2.42931e-15	26.0733
SMIM10	0.684815	7.96484	9.8694	1.21838e-20	1.90974e-19	36.0157								PECAM1	-0.509213	9.63218	-8.53737	3.1712e-16	2.51952e-15	26.0355
TLN1	0.621053	10.0003	9.86492	1.26262e-20	1.97717e-19	35.9805								BASP1	-0.561534	10.6253	-8.53472	3.23309e-16	2.5649e-15	26.0165
ZNF385B	1.36367	7.54233	9.86305	1.28151e-20	2.0048e-19	35.9658								CALCRL	-0.502274	9.29263	-8.53459	3.23612e-16	2.56605e-15	26.0155
TECR	-0.589722	9.83477	-9.85611	1.35428e-20	2.1166e-19	35.9113								SERTAD4	-0.685557	8.76521	-8.52123	3.56641e-16	2.81691e-15	25.9199
POLR1C	-0.625737	10.18	-9.84046	1.53381e-20	2.39487e-19	35.7884								DDAH1	0.588151	9.63768	8.51691	3.68008e-16	2.90385e-15	25.8891
ROR2	1.07793	8.62391	9.84013	1.53783e-20	2.39884e-19	35.7858								ABHD11	0.620052	8.71633	8.51238	3.80344e-16	2.99826e-15	25.8566
PRG4	1.05221	7.38379	9.83417	1.61244e-20	2.51037e-19	35.739								WASF3	-0.60454	8.57235	-8.50493	4.01498e-16	3.15445e-15	25.8034
RPN2	-0.578963	11.3835	-9.82971	1.67072e-20	2.59862e-19	35.704								TSPYL5	-0.657447	9.07745	-8.50144	4.11791e-16	3.23043e-15	25.7785
TOR2A	-0.501907	8.70208	-9.82803	1.69309e-20	2.63024e-19	35.6908								ANKRD29	-0.634045	8.16833	-8.49486	4.31921e-16	3.37879e-15	25.7315
MASTL	-0.614236	9.03157	-9.82794	1.6943e-20	2.63024e-19	35.6901								PPA2	0.519441	9.58091	8.49253	4.39307e-16	3.43462e-15	25.7149
MRTO4	-0.602968	9.8906	-9.82711	1.70559e-20	2.64521e-19	35.6836								F13A1	-0.74494	8.83728	-8.49124	4.4344e-16	3.46526e-15	25.7057
MOGS	-0.506909	9.46535	-9.82598	1.72085e-20	2.66633e-19	35.6748								FBXO17	-0.614731	7.93313	-8.48777	4.54714e-16	3.54651e-15	25.681
RHOV	-0.957554	8.00893	-9.82425	1.74478e-20	2.70082e-19	35.6611								BEX2	-0.883249	8.69438	-8.48384	4.67876e-16	3.64214e-15	25.6529
RASD2	0.859339	8.30236	9.82394	1.749e-20	2.70476e-19	35.6587								SERP2	-0.575667	7.93132	-8.48205	4.73997e-16	3.68672e-15	25.6401
PGD	-0.739066	9.74512	-9.8194	1.81318e-20	2.80134e-19	35.6232								GPC6	-0.500379	8.92215	-8.48186	4.74637e-16	3.68944e-15	25.6388
KLF8	0.727346	7.5529	9.81441	1.88647e-20	2.91179e-19	35.584								PIP4P2	-0.529213	9.08788	-8.46651	5.30476e-16	4.09593e-15	25.5294
THSD7B	1.08135	7.51336	9.81304	1.90718e-20	2.94095e-19	35.5733								CLEC11A	-0.604384	8.91702	-8.46612	5.31974e-16	4.10554e-15	25.5266
SYNPO	0.640398	8.92426	9.81192	1.9241e-20	2.96421e-19	35.5645								CHODL	-0.531968	7.80506	-8.46433	5.38915e-16	4.15317e-15	25.5139
SVEP1	1.26188	8.37917	9.80847	1.97764e-20	3.0438e-19	35.5374								COL4A5	-0.827281	9.32807	-8.45789	5.64599e-16	4.34076e-15	25.4681
GUCY1A1	1.2952	10.2566	9.80725	1.99683e-20	3.07041e-19	35.5279								CYGB	-0.570186	9.26598	-8.45356	5.82586e-16	4.46631e-15	25.4372
FAM110A	-0.67756	9.24166	-9.80705	2.00006e-20	3.07245e-19	35.5263								CHL1	-0.547536	7.92143	-8.4492	6.01233e-16	4.60054e-15	25.4062
AP1S2	0.900124	9.65624	9.80059	2.10513e-20	3.2308e-19	35.4758								STK32B	-0.569215	7.87817	-8.44421	6.23316e-16	4.76276e-15	25.3708
CLIP4	0.88929	8.35376	9.79833	2.14331e-20	3.28627e-19	35.458								LYVE1	-0.655728	8.33314	-8.4231	7.25944e-16	5.51827e-15	25.2208
TRAM1L1	0.596555	7.79024	9.79735	2.16002e-20	3.30876e-19	35.4503								RUNDC3B	-0.500032	8.19841	-8.4181	7.52638e-16	5.71581e-15	25.1853
IGSF11	0.941656	7.10722	9.79646	2.17534e-20	3.32907e-19	35.4434								COL21A1	-0.542902	7.92049	-8.38748	9.38368e-16	7.06331e-15	24.9684
MGME1	-0.550126	10.4197	-9.79512	2.19855e-20	3.36141e-19	35.4329								KLHL41	-0.586624	7.37733	-8.38584	9.49503e-16	7.14379e-15	24.9568
CCNE1	-0.851062	8.5457	-9.79467	2.2063e-20	3.37007e-19	35.4294								FCRLA	-0.772405	8.44583	-8.38435	9.59748e-16	7.21417e-15	24.9463
RCE1	-0.599986	8.87058	-9.79335	2.22957e-20	3.40241e-19	35.4191								DYNC1I1	-0.582828	7.72063	-8.38061	9.85912e-16	7.40051e-15	24.9198
TTLL4	-0.550537	8.62837	-9.78982	2.29284e-20	3.49566e-19	35.3914								PDGFRA	-0.622975	8.69753	-8.37914	9.96421e-16	7.47247e-15	24.9094
TCF21	0.828295	8.44469	9.789	2.30786e-20	3.51524e-19	35.385								MAFB	-0.540984	10.3037	-8.37558	1.02222e-15	7.65885e-15	24.8843
ACTN2	0.928616	7.59394	9.7848	2.38597e-20	3.63081e-19	35.3521								COMP	-0.893657	8.53332	-8.37537	1.02376e-15	7.66683e-15	24.8828
TUBB6	0.879114	10.0035	9.7812	2.45489e-20	3.73218e-19	35.324								BGN	-0.525412	11.6078	-8.3667	1.08957e-15	8.13707e-15	24.8215
SQLE	-0.904525	8.8653	-9.77905	2.49717e-20	3.79091e-19	35.3071								CLEC2B	-0.649092	8.19331	-8.34909	1.23637e-15	9.18674e-15	24.6972
TNFAIP8L3	0.833194	7.73899	9.77899	2.49821e-20	3.79091e-19	35.3067								ANGPT1	-0.554454	7.88068	-8.34557	1.26799e-15	9.40754e-15	24.6724
RFC5	-0.572716	9.92039	-9.77016	2.67924e-20	4.0618e-19	35.2377								FKBP4	0.509205	8.9974	8.34288	1.29269e-15	9.58321e-15	24.6534
IGFBP7	0.925108	12.134	9.75968	2.91091e-20	4.40888e-19	35.1558								MKX	-0.609389	7.65584	-8.32839	1.43409e-15	1.05878e-14	24.5514
CAB39L	0.861617	7.95036	9.74938	3.15798e-20	4.77862e-19	35.0754								HLF	-0.618748	7.91415	-8.32468	1.47275e-15	1.08484e-14	24.5252
SLC9A9	0.849563	8.72527	9.74765	3.20155e-20	4.84002e-19	35.0618								GPER1	-0.565615	7.92478	-8.30912	1.64618e-15	1.20655e-14	24.4158
PRNP	0.777718	11.5997	9.74364	3.30468e-20	4.99126e-19	35.0305								DAB2	-0.526315	8.86462	-8.28663	1.93297e-15	1.40782e-14	24.2579
PRKCB	0.919646	8.23933	9.74172	3.35533e-20	5.05833e-19	35.0155								ZNF385B	-0.79683	7.54233	-8.28375	1.97313e-15	1.43513e-14	24.2377
TUBG1	-0.566171	10.3682	-9.74141	3.36334e-20	5.06567e-19	35.0132								GPR155	-0.501004	8.27439	-8.27435	2.11008e-15	1.53198e-14	24.1717
CSTF2	-0.556409	10.0322	-9.73772	3.46308e-20	5.21105e-19	34.9843								SHISA2	-0.669102	8.90747	-8.24993	2.51088e-15	1.80756e-14	24.0008
DHH	0.598935	7.42584	9.73134	3.642e-20	5.47518e-19	34.9346								PCDH7	-0.627292	8.71134	-8.24089	2.67757e-15	1.92414e-14	23.9376
SUV39H1	-0.651969	9.53512	-9.72965	3.69079e-20	5.53824e-19	34.9214								NIPAL4	-0.507275	7.52334	-8.21	3.33438e-15	2.36981e-14	23.722
FAM181B	0.667958	7.25442	9.72729	3.76032e-20	5.63734e-19	34.903								RTN1	-0.618929	8.59366	-8.16541	4.57201e-15	3.20993e-14	23.4117
LSR	-0.817282	9.88293	-9.72364	3.87032e-20	5.79688e-19	34.8746								HSPB2	-0.582911	7.96472	-8.15922	4.77649e-15	3.34478e-14	23.3687
SNTG2	0.641561	7.03057	9.721	3.95172e-20	5.91332e-19	34.854								TUBA1B	0.523649	8.81401	8.13626	5.61668e-15	3.90608e-14	23.2095
EID1	0.573501	9.79688	9.71791	4.04927e-20	6.0537e-19	34.8299								PCOLCE	-0.665939	9.78436	-8.12685	6.00152e-15	4.15941e-14	23.1444
HM13	-0.650351	7.96971	-9.71021	4.3029e-20	6.421e-19	34.77								KDF1	0.525565	8.85304	8.11267	6.63168e-15	4.58632e-14	23.0463
CYP2U1	0.67434	7.70922	9.70969	4.32071e-20	6.44164e-19	34.7659								BLK	-0.713751	7.67056	-8.10594	6.95291e-15	4.80232e-14	22.9998
PLCXD3	1.09572	7.43515	9.69161	4.98258e-20	7.42156e-19	34.6252								SBSPON	-0.897349	8.31062	-8.07432	8.68144e-15	5.94794e-14	22.7817
DPY19L2	0.969136	7.4293	9.69099	5.00694e-20	7.45099e-19	34.6204								GJA1	-0.58028	10.5422	-8.04348	1.07743e-14	7.31677e-14	22.5695
PRDM8	0.767555	7.89752	9.68551	5.22806e-20	7.76575e-19	34.5777								CD22	-0.57077	7.62709	-8.04068	1.09876e-14	7.45534e-14	22.5503
DYNC1I1	0.972686	7.72063	9.67682	5.5983e-20	8.29913e-19	34.5102								COL4A6	-0.601478	7.60144	-8.02074	1.26302e-14	8.52698e-14	22.4134
RELN	0.753897	7.71785	9.67672	5.60253e-20	8.29913e-19	34.5094								PCDH19	-0.530471	7.67749	-8.01744	1.29244e-14	8.70744e-14	22.3908
RGS4	1.19597	8.91141	9.66954	5.92857e-20	8.77407e-19	34.4536								SMTN	-0.605693	9.40288	-8.008	1.38041e-14	9.27303e-14	22.3261
MPZL3	-0.761796	7.52944	-9.66886	5.96027e-20	8.81292e-19	34.4483								PDGFC	-0.509002	9.69785	-8.00438	1.41572e-14	9.49446e-14	22.3013
GPR26	0.698334	6.87499	9.66815	5.99369e-20	8.85423e-19	34.4428								TOX	-0.582135	8.82489	-7.99969	1.46271e-14	9.79336e-14	22.2693
PPP1CA	-0.55162	10.8495	-9.66354	6.21521e-20	9.15403e-19	34.407								ENPP2	-0.610185	9.94863	-7.99582	1.50272e-14	1.00488e-13	22.2427
ADRA1A	0.525095	7.16579	9.6635	6.21707e-20	9.15403e-19	34.4067								TLR10	-0.60557	7.81023	-7.98795	1.58735e-14	1.05841e-13	22.1889
BRCA1	-0.645895	9.09724	-9.66345	6.21926e-20	9.15403e-19	34.4064								PDGFD	-0.505617	9.00069	-7.9846	1.62487e-14	1.08253e-13	22.166
PRKAA2	0.96741	7.4968	9.66029	6.37588e-20	9.37602e-19	34.3818								CD79B	-0.609116	7.81279	-7.98167	1.65829e-14	1.10162e-13	22.146
PIGU	-0.602834	10.1127	-9.65825	6.47899e-20	9.519e-19	34.366								UCHL1	-0.596398	8.06733	-7.97995	1.67826e-14	1.11397e-13	22.1342
C1orf159	-0.548252	8.64585	-9.65766	6.50936e-20	9.55172e-19	34.3614								CNGA3	-0.545771	6.91959	-7.96112	1.91298e-14	1.26407e-13	22.0057
NOP58	-0.626547	10.7458	-9.65758	6.51308e-20	9.55172e-19	34.3608								AHNAK2	-0.852555	9.23024	-7.95769	1.95906e-14	1.29293e-13	21.9823
PHKG1	0.642371	7.91409	9.6546	6.66797e-20	9.77003e-19	34.3376								NREP	-0.503494	9.64611	-7.9466	2.11572e-14	1.38952e-13	21.9068
HSPA2	1.03182	9.27502	9.65321	6.74112e-20	9.86827e-19	34.3268								PTX3	-0.547524	7.78359	-7.92575	2.44463e-14	1.59068e-13	21.7649
UTP18	-0.510593	10.0815	-9.65116	6.8506e-20	1.00195e-18	34.3109								TMEFF2	-0.536695	7.33953	-7.89868	2.94791e-14	1.89906e-13	21.5811
ADCYAP1	0.964237	7.49503	9.65103	6.85759e-20	1.00206e-18	34.3099								HTR2B	-0.791162	8.19576	-7.88635	3.20998e-14	2.05642e-13	21.4975
TCF7L1	0.636038	8.39937	9.64519	7.17952e-20	1.04816e-18	34.2646								GPR183	-0.557383	9.75519	-7.88414	3.25911e-14	2.08459e-13	21.4825
ARHGAP10	0.678575	9.08956	9.64481	7.20118e-20	1.05037e-18	34.2617								WFDC1	-0.663323	9.09086	-7.87481	3.47578e-14	2.21792e-13	21.4194
CDCP1	-0.934264	8.61493	-9.64393	7.25113e-20	1.05671e-18	34.2548								GPX8	-0.534049	9.72695	-7.86369	3.75252e-14	2.3851e-13	21.3441
SOD3	0.949118	9.17181	9.64187	7.36942e-20	1.07298e-18	34.2389								HSPB3	-0.587426	7.5163	-7.85286	4.04292e-14	2.56162e-13	21.271
NCAPD2	-0.619517	9.89525	-9.6411	7.41412e-20	1.07852e-18	34.2329								SLC16A4	-0.532487	8.63257	-7.84046	4.40283e-14	2.77878e-13	21.1873
ISM1	1.18194	7.78389	9.64052	7.44766e-20	1.08242e-18	34.2284								CDCP1	0.530034	8.61493	7.83646	4.52541e-14	2.84836e-13	21.1603
IGIP	0.645652	9.53061	9.64022	7.46532e-20	1.08401e-18	34.2261								PLEKHH2	-0.522366	8.23192	-7.83439	4.59036e-14	2.88812e-13	21.1463
ZDHHC12	-0.681903	9.73969	-9.63395	7.84234e-20	1.13774e-18	34.1775								ABCB1	-0.512819	8.56194	-7.83272	4.64303e-14	2.91672e-13	21.1351
RNF217	0.695872	8.26635	9.63286	7.9097e-20	1.14648e-18	34.169								NKX2-3	-0.556561	7.91099	-7.82708	4.82654e-14	3.03083e-13	21.0971
CSE1L	-0.604055	10.8968	-9.63216	7.95352e-20	1.1518e-18	34.1636								SCN3B	-0.515883	7.20393	-7.80823	5.49249e-14	3.43302e-13	20.9702
FOXD3	0.575667	6.90538	9.63154	7.99217e-20	1.15636e-18	34.1588								STOX2	-0.522975	8.61961	-7.8036	5.66944e-14	3.53679e-13	20.9391
GPBAR1	0.987117	8.39769	9.62808	8.21212e-20	1.18712e-18	34.132								CD37	-0.682943	8.97027	-7.80271	5.7042e-14	3.55351e-13	20.9331
EPHA5	0.685424	6.8648	9.62692	8.28722e-20	1.19691e-18	34.123								TNC	-0.795571	10.2476	-7.79864	5.86528e-14	3.65051e-13	20.9058
MAGEE1	0.615343	7.93001	9.6197	8.77013e-20	1.2644e-18	34.0671								RAB3C	-0.56452	7.52113	-7.7894	6.24825e-14	3.87545e-13	20.8437
GSN	0.72394	8.07702	9.61796	8.89076e-20	1.27951e-18	34.0536								PCSK1	-0.833615	7.72368	-7.76726	7.26914e-14	4.48971e-13	20.6952
RCC2	-0.521078	11.4392	-9.61226	9.29713e-20	1.3368e-18	34.0095								MYRIP	-0.672278	8.02785	-7.75057	8.14551e-14	5.00614e-13	20.5835
VAMP2	0.623564	9.34574	9.60992	9.4693e-20	1.36035e-18	33.9914								PLEK2	0.585547	10.2714	7.74346	8.55011e-14	5.2369e-13	20.5359
TCEAL3	0.897268	10.3477	9.60918	9.52442e-20	1.36705e-18	33.9857								FREM1	-0.613686	7.74943	-7.73032	9.34989e-14	5.688e-13	20.4481
TGFBR3	1.03477	9.97306	9.60752	9.64938e-20	1.38376e-18	33.9728								MATN3	-0.541447	8.02659	-7.72657	9.5915e-14	5.8284e-13	20.4231
MRPL14	-0.5182	10.9617	-9.60685	9.70053e-20	1.38987e-18	33.9676								ARMCX4	-0.530338	7.53209	-7.72364	9.7846e-14	5.9346e-13	20.4036
CDC7	-0.654086	9.18985	-9.60474	9.86185e-20	1.41161e-18	33.9513								PLAT	-0.51129	10.0346	-7.71461	1.04042e-13	6.28683e-13	20.3433
TIMM8A	-0.555627	8.82581	-9.60464	9.86974e-20	1.41161e-18	33.9505								CCL2	-0.627864	10.2779	-7.67411	1.36931e-13	8.20976e-13	20.0738
MEOX1	0.982878	8.68803	9.59818	1.03823e-19	1.48361e-18	33.9006								MS4A1	-0.612373	7.95745	-7.62755	1.87541e-13	1.1096e-12	19.7653
CDC42BPG	-0.697653	7.84378	-9.59658	1.05134e-19	1.50101e-18	33.8882								NCALD	-0.529849	8.44151	-7.62536	1.90327e-13	1.12527e-12	19.7509
ADAMTSL1	0.748314	7.37069	9.59514	1.06324e-19	1.51667e-18	33.8771								FCER2	-0.519101	7.55135	-7.609	2.12492e-13	1.2481e-12	19.6428
PDE5A	0.701222	8.17895	9.5948	1.06607e-19	1.51935e-18	33.8744								PNCK	-0.861892	8.37951	-7.60492	2.18402e-13	1.27863e-12	19.6159
CCDC80	1.13162	8.82742	9.59183	1.09119e-19	1.5538e-18	33.8515								VPREB3	-0.772879	8.46253	-7.60435	2.19241e-13	1.28309e-12	19.6121
LTC4S	0.847194	8.25444	9.58906	1.11511e-19	1.58646e-18	33.8301								THY1	-0.543742	10.5762	-7.60148	2.23527e-13	1.30628e-12	19.5932
TDRP	0.60533	7.84474	9.58103	1.1874e-19	1.68782e-18	33.7681								SELENOP	-0.703881	10.7502	-7.58508	2.49552e-13	1.45312e-12	19.4852
GPR155	0.838369	8.27439	9.57945	1.20227e-19	1.70745e-18	33.7558								TENM3	-0.608051	7.63495	-7.58088	2.56689e-13	1.49252e-12	19.4575
CALY	0.800231	7.34864	9.57906	1.20586e-19	1.71105e-18	33.7528								SLITRK6	-0.525761	7.73639	-7.57195	2.72549e-13	1.58077e-12	19.3987
GEM	0.949659	10.0394	9.57708	1.22476e-19	1.73635e-18	33.7375								DKK2	-0.507591	7.86825	-7.56997	2.76176e-13	1.60123e-12	19.3857
HK2	-0.948043	9.81589	-9.57267	1.26771e-19	1.79508e-18	33.7035								FDCSP	-1.13654	8.76025	-7.56948	2.77086e-13	1.60593e-12	19.3825
TRIM55	0.681486	7.05179	9.5726	1.26841e-19	1.79508e-18	33.7029								FAXC	-0.573353	7.49613	-7.56146	2.92403e-13	1.68925e-12	19.3298
CACNA2D1	0.756255	7.81299	9.57095	1.2849e-19	1.81683e-18	33.6902								P2RY12	-0.507084	7.15207	-7.50377	4.29875e-13	2.4339e-12	18.9519
CSPG4	1.0373	8.65743	9.56701	1.32508e-19	1.87201e-18	33.6598								NPY	-0.647289	7.8747	-7.49011	4.7083e-13	2.65556e-12	18.8627
KATNAL1	0.653248	8.02217	9.55987	1.40121e-19	1.97784e-18	33.6047								ANO5	-0.519639	7.99903	-7.4884	4.76206e-13	2.68308e-12	18.8516
MID2	0.579337	8.6738	9.55487	1.45703e-19	2.05305e-18	33.5661								EPDR1	-0.626564	9.90604	-7.46925	5.40856e-13	3.03149e-12	18.7268
NLGN3	0.686659	7.53517	9.55343	1.47346e-19	2.07439e-18	33.555								TRIM15	0.61566	9.57374	7.46182	5.682e-13	3.17595e-12	18.6785
YRDC	-0.771837	10.6955	-9.55201	1.48996e-19	2.09579e-18	33.5441								LIFR	-0.528572	8.01433	-7.4558	5.9134e-13	3.29959e-12	18.6394
RORB	0.648289	7.1234	9.55011	1.51222e-19	2.12525e-18	33.5294								MAL	-0.609962	8.25667	-7.45507	5.94216e-13	3.31336e-12	18.6346
NTN1	0.725037	7.68235	9.5485	1.53138e-19	2.15014e-18	33.517								MAOB	-0.554963	7.98344	-7.39394	8.90202e-13	4.86319e-12	18.2385
TTC7B	0.535834	8.22449	9.5484	1.53259e-19	2.15014e-18	33.5162								RHOV	0.506433	8.00893	7.3541	1.15703e-12	6.26167e-12	17.9816
KLF9	0.861045	9.60654	9.54372	1.58959e-19	2.22819e-18	33.4802								PID1	-0.599989	8.9324	-7.30558	1.58998e-12	8.49949e-12	17.6702
CRISPLD1	0.977239	8.50911	9.54238	1.60624e-19	2.24957e-18	33.4699								DPEP2	-0.547051	7.97996	-7.26965	2.00992e-12	1.06285e-11	17.4407
RANBP1	-0.768873	9.66082	-9.54017	1.63421e-19	2.28677e-18	33.4529								CXCL3	0.560454	9.09986	7.26765	2.03627e-12	1.07539e-11	17.4279
NACC2	0.720072	9.52451	9.53731	1.67117e-19	2.33647e-18	33.4308								PAMR1	-0.503063	8.82194	-7.26217	2.11021e-12	1.1137e-11	17.393
SPON1	1.44318	10.3811	9.53494	1.70236e-19	2.37596e-18	33.4125								RYR2	-0.537167	7.69109	-7.25067	2.27409e-12	1.19667e-11	17.3198
PTGES2	-0.608283	10.1146	-9.53464	1.70636e-19	2.37949e-18	33.4102								ZNF415	-0.540993	8.39704	-7.24997	2.28456e-12	1.20062e-11	17.3153
SHC4	0.670512	7.72793	9.53125	1.75206e-19	2.43901e-18	33.3841								SMPX	-0.883283	7.63463	-7.2255	2.6779e-12	1.39735e-11	17.1597
IGFN1	0.52187	6.92926	9.5304	1.76378e-19	2.45321e-18	33.3776								OVOL1	0.503402	8.168	7.22447	2.69575e-12	1.4062e-11	17.1532
CSRP2	0.878934	9.61632	9.52427	1.85016e-19	2.57115e-18	33.3304								CCDC9B	-0.619702	9.39323	-7.2238	2.70757e-12	1.41192e-11	17.1489
CELF2	0.545965	8.09819	9.52357	1.86024e-19	2.58294e-18	33.325								MYH10	-0.572294	10.4354	-7.20168	3.12449e-12	1.62097e-11	17.0087
STMN1	-0.807113	8.97188	-9.52106	1.89699e-19	2.63171e-18	33.3057								STAP1	-0.51038	7.71989	-7.20158	3.1265e-12	1.62149e-11	17.0081
ACTL6A	-0.501663	10.9419	-9.51948	1.92056e-19	2.66212e-18	33.2935								HACD1	-0.558099	8.55413	-7.1927	3.31132e-12	1.71295e-11	16.9519
SIM2	-0.744083	7.57128	-9.5177	1.94742e-19	2.69704e-18	33.2798								KCTD12	-0.547681	10.4625	-7.16619	3.92911e-12	2.01513e-11	16.7844
CYBRD1	1.36173	9.89597	9.51097	2.05229e-19	2.83742e-18	33.2281								CDS1	0.565892	10.2869	7.13693	4.74322e-12	2.41792e-11	16.6001
FHOD3	1.00902	7.94553	9.51066	2.05712e-19	2.84168e-18	33.2257								PCSK9	0.560803	8.65597	7.12957	4.97287e-12	2.52563e-11	16.5538
PCSK9	-1.0615	8.65597	-9.50966	2.0733e-19	2.86157e-18	33.218								SLC52A3	0.523143	9.08134	7.12682	5.06147e-12	2.56794e-11	16.5365
CYCS	-0.584225	11.3404	-9.50633	2.12772e-19	2.93168e-18	33.1925								VCAN	-0.515509	10.3588	-7.05766	7.87729e-12	3.93646e-11	16.1037
CCDC150	-0.508895	7.20813	-9.49869	2.25832e-19	3.10898e-18	33.1337								SUGCT	-0.547571	8.13213	-7.05749	7.88595e-12	3.93835e-11	16.1026
DES	2.16583	9.78396	9.48572	2.49816e-19	3.43041e-18	33.0341								EPCAM	0.549137	10.8932	7.05258	8.1366e-12	4.05726e-11	16.072
MRPL12	-0.574051	10.3774	-9.48354	2.54083e-19	3.48604e-18	33.0174								HAS1	-0.50028	7.54639	-7.05111	8.21292e-12	4.09406e-11	16.0629
ITPA	-0.530072	10.5612	-9.48232	2.56499e-19	3.51621e-18	33.008								MOCOS	0.502443	9.54047	7.01229	1.05113e-11	5.18701e-11	15.8215
SPINT2	-0.829569	11.6971	-9.47998	2.61214e-19	3.57781e-18	32.9901								FCN1	-0.501238	8.27651	-7.00838	1.07754e-11	5.30601e-11	15.7973
GPIHBP1	1.03311	7.73032	9.47302	2.75747e-19	3.77368e-18	32.9366								PSAT1	0.588941	9.70841	7.00065	1.13161e-11	5.55536e-11	15.7494
ITIH3	0.783301	7.63985	9.47067	2.80815e-19	3.83331e-18	32.9187								KRT8	0.504546	12.0443	6.9835	1.26142e-11	6.16456e-11	15.6432
MCC	0.556766	8.27617	9.467	2.88943e-19	3.94093e-18	32.8905								PAPPA	-0.504933	8.06497	-6.97668	1.31691e-11	6.42218e-11	15.6011
NMRK2	0.649643	7.35885	9.46024	3.04527e-19	4.14998e-18	32.8387								CDH2	-0.571768	8.44087	-6.97377	1.34139e-11	6.53958e-11	15.5831
SLC37A4	-0.716879	10.0838	-9.45361	3.20616e-19	4.36555e-18	32.7879								SCD	0.532958	10.7858	6.96152	1.44927e-11	7.03849e-11	15.5074
KCTD5	-0.575895	10.505	-9.45163	3.25588e-19	4.42953e-18	32.7727								PLS1	0.574994	10.5857	6.95143	1.54441e-11	7.47528e-11	15.4452
FLAD1	-0.50092	9.94449	-9.45128	3.26479e-19	4.43792e-18	32.77								PARM1	-0.505316	9.6592	-6.9322	1.74323e-11	8.37196e-11	15.3268
RNLS	0.714704	7.87932	9.45067	3.28019e-19	4.4551e-18	32.7654								CCL11	-0.575337	9.11686	-6.9234	1.84234e-11	8.82752e-11	15.2728
C5orf34	-0.625737	8.6697	-9.4438	3.45981e-19	4.69512e-18	32.7128								GRP	-0.631245	7.57739	-6.91456	1.94757e-11	9.29865e-11	15.2185
TWIST2	0.725916	7.74922	9.443	3.48128e-19	4.72031e-18	32.7066								SLC27A2	0.548829	9.35153	6.90697	2.04251e-11	9.72328e-11	15.1719
PPP1R12A	0.638317	9.60648	9.44224	3.50203e-19	4.74446e-18	32.7008								CR2	-0.88689	8.4987	-6.85497	2.82769e-11	1.32697e-10	14.854
RAD9A	-0.606593	9.15766	-9.44093	3.53761e-19	4.78866e-18	32.6908								TMEM45B	0.639141	10.2887	6.84828	2.94804e-11	1.38064e-10	14.8133
OLFML3	0.996785	9.66166	9.43953	3.5765e-19	4.83724e-18	32.68								SYT4	-0.517667	7.53381	-6.83229	3.25674e-11	1.51977e-10	14.716
HOXA2	0.850062	8.24825	9.43815	3.61483e-19	4.885e-18	32.6695								CXCR4	-0.572756	10.1164	-6.82222	3.46715e-11	1.61348e-10	14.6548
ANKEF1	-0.515992	8.26809	-9.43794	3.62067e-19	4.88881e-18	32.6679								BIK	0.507016	9.9591	6.82173	3.47783e-11	1.61799e-10	14.6518
SHE	0.611064	8.33832	9.43705	3.64572e-19	4.91709e-18	32.6611								PROS1	-0.508692	10.1808	-6.79565	4.08886e-11	1.88814e-10	14.4936
MCM6	-0.506857	11.1522	-9.43698	3.64769e-19	4.91709e-18	32.6606								TLR7	-0.52435	8.49705	-6.75778	5.16779e-11	2.35875e-10	14.2649
TIMM13	-0.587591	9.36191	-9.43479	3.71028e-19	4.9973e-18	32.6438								CKMT2	-0.535136	8.03421	-6.7387	5.81273e-11	2.63898e-10	14.15
TIPIN	-0.596327	8.97717	-9.42944	3.86735e-19	5.20452e-18	32.6029								SEMA3E	-0.546089	7.6217	-6.7208	6.48941e-11	2.93056e-10	14.0425
JAZF1	0.71756	9.30467	9.42436	4.02288e-19	5.40932e-18	32.564								CADM1	-0.524358	8.17665	-6.71711	6.63838e-11	2.99449e-10	14.0203
SYT4	1.0099	7.53381	9.42071	4.13816e-19	5.5597e-18	32.5361								EPB41L3	-0.516196	9.09282	-6.70384	7.20171e-11	3.23597e-10	13.9408
PRC1	-0.884231	9.92638	-9.41744	4.24445e-19	5.69778e-18	32.5111								GRB7	0.531131	8.99825	6.68408	8.12842e-11	3.63722e-10	13.8226
KL	0.756455	7.94251	9.40848	4.54907e-19	6.09658e-18	32.4427								PCP4	-0.730581	7.95131	-6.66227	9.28748e-11	4.12052e-10	13.6924
HMCN1	0.922982	8.15261	9.4043	4.69884e-19	6.29209e-18	32.4108								HOXA5	-0.500888	9.89472	-6.61947	1.20538e-10	5.28982e-10	13.4379
JUP	-0.896284	11.4064	-9.40202	4.78243e-19	6.39873e-18	32.3934								IL17RB	0.584012	9.6801	6.58974	1.44352e-10	6.28882e-10	13.262
RGS7BP	0.767794	7.65169	9.40053	4.83812e-19	6.46789e-18	32.3819								GAMT	-0.510005	8.76546	-6.58848	1.45462e-10	6.33034e-10	13.2545
FABP4	1.52781	8.65914	9.399	4.89571e-19	6.53947e-18	32.3703								SIX2	-0.556411	8.27451	-6.58178	1.51483e-10	6.58355e-10	13.2149
PPP1R12C	0.641541	9.03215	9.39164	5.18238e-19	6.91668e-18	32.3141								GGH	0.569361	10.2209	6.53191	2.04639e-10	8.76432e-10	12.9215
ACAT2	-0.719995	10.0643	-9.39117	5.20113e-19	6.93598e-18	32.3106								CCR7	-0.571899	8.9111	-6.52207	2.17113e-10	9.26656e-10	12.8638
VLDLR	0.773076	7.95771	9.38899	5.28967e-19	7.04825e-18	32.2939								L1CAM	-0.514829	8.05357	-6.50298	2.43473e-10	1.03425e-09	12.752
CKMT2	1.05296	8.03421	9.37742	5.78431e-19	7.68833e-18	32.2057								GPNMB	-0.543282	10.126	-6.4478	3.38565e-10	1.41223e-09	12.4305
CDCA7	-0.910835	11.0065	-9.37708	5.79949e-19	7.70218e-18	32.2031								CORIN	-0.510894	7.70791	-6.42629	3.84775e-10	1.59429e-09	12.3058
ZNF660	0.662526	7.75551	9.37433	5.92432e-19	7.86151e-18	32.1821								KLF5	0.519818	10.4709	6.37014	5.36496e-10	2.19095e-09	11.9819
TFDP1	-0.565598	10.3911	-9.36977	6.13663e-19	8.13657e-18	32.1474								CLDN7	0.573854	11.1219	6.33527	6.58801e-10	2.66219e-09	11.7818
DOCK3	0.836128	7.26714	9.36665	6.28628e-19	8.32816e-18	32.1236								FCMR	-0.510339	9.18835	-6.33159	6.73172e-10	2.71891e-09	11.7607
ACKR1	1.6776	9.40476	9.35207	7.03461e-19	9.30432e-18	32.0127								ITPKA	0.635568	9.22892	6.28559	8.81369e-10	3.51245e-09	11.4983
BAK1	-0.584435	9.53696	-9.3476	7.28119e-19	9.62259e-18	31.9787								HES6	0.638484	9.75014	6.28255	8.97129e-10	3.56998e-09	11.481
KAT2A	-0.5736	10.3085	-9.34666	7.33444e-19	9.68505e-18	31.9715								OSR1	-0.589944	8.15207	-6.28245	8.97632e-10	3.5711e-09	11.4805
ATP8B2	0.659267	8.95186	9.34642	7.3482e-19	9.6953e-18	31.9696								UST	-0.505198	8.0923	-6.28102	9.05204e-10	3.59857e-09	11.4723
SNAP25	1.16532	7.89851	9.3461	7.36639e-19	9.71139e-18	31.9672								RBP1	-0.519693	9.62206	-6.27341	9.46265e-10	3.75075e-09	11.4291
EBF1	0.913437	9.12176	9.34392	7.49108e-19	9.86773e-18	31.9506								PCSK1N	-0.674297	8.63832	-6.22381	1.26259e-09	4.9572e-09	11.1483
FAM110B	0.860901	8.27683	9.34176	7.61661e-19	1.00249e-17	31.9343								CDH1	0.586926	10.6479	6.20916	1.37437e-09	5.37821e-09	11.0657
FREM1	1.06659	7.74943	9.34138	7.6391e-19	1.00463e-17	31.9313								LMOD3	-0.512956	8.08358	-6.20017	1.44767e-09	5.64548e-09	11.0152
MS4A2	1.04021	7.84175	9.33917	7.7703e-19	1.02106e-17	31.9145								BEX1	-0.593359	8.55644	-6.18423	1.58729e-09	6.17213e-09	10.9255
RIMS3	0.87921	8.35515	9.338	7.84095e-19	1.02951e-17	31.9056								FAM189A2	-0.507973	8.58424	-6.13933	2.05494e-09	7.90399e-09	10.6743
PODN	1.21898	9.6854	9.33577	7.97671e-19	1.04648e-17	31.8887								SULF1	-0.588992	10.64	-6.13531	2.1028e-09	8.07764e-09	10.6519
SAMD10	-0.512342	8.45492	-9.33511	8.01715e-19	1.05093e-17	31.8837								FAP	-0.545169	9.3078	-6.0904	2.71833e-09	1.0322e-08	10.4022
ANXA6	0.681313	9.54496	9.33326	8.13231e-19	1.06517e-17	31.8696								BANK1	-0.525463	8.97761	-6.0832	2.83205e-09	1.07236e-08	10.3623
ESR1	0.623385	7.68619	9.3255	8.63353e-19	1.1299e-17	31.8106								GPC3	-0.571628	8.83397	-6.0223	4.00065e-09	1.4894e-08	10.0265
VCL	0.89878	8.11003	9.32343	8.77192e-19	1.14709e-17	31.795								CPXM1	-0.504632	8.85379	-6.01914	4.0727e-09	1.51553e-08	10.0091
KCNA2	0.70777	7.11792	9.32122	8.92214e-19	1.16579e-17	31.7782								CD52	-0.528365	10.1525	-5.99192	4.74828e-09	1.75481e-08	9.85998
ANKRD65	0.625029	8.07112	9.32031	8.9854e-19	1.17311e-17	31.7712								LRRN1	-0.536141	7.86812	-5.96188	5.62097e-09	2.05666e-08	9.69605
EMILIN1	1.06112	9.56165	9.31922	9.06108e-19	1.18203e-17	31.763								TCL1A	-0.555255	7.83828	-5.93767	6.43674e-09	2.34084e-08	9.56441
ECM2	0.765011	8.16441	9.31872	9.09563e-19	1.18558e-17	31.7592								CFD	-0.57976	10.3728	-5.9219	7.02892e-09	2.54704e-08	9.47893
UBE2QL1	0.791094	7.66793	9.31244	9.5464e-19	1.24334e-17	31.7115								MT1M	-0.725681	8.87148	-5.92	7.10385e-09	2.57188e-08	9.46864
RFWD3	-0.586486	9.72107	-9.31127	9.63269e-19	1.25357e-17	31.7026								SFN	0.555721	10.1692	5.91085	7.47514e-09	2.69846e-08	9.41916
EHD2	0.668343	8.97691	9.30705	9.95043e-19	1.29388e-17	31.6706								ADRA2A	-0.534794	8.82383	-5.76286	1.69034e-08	5.84249e-08	8.62734
SYDE1	0.936121	8.34252	9.30587	1.00409e-18	1.30459e-17	31.6617								THBS2	-0.585439	10.6841	-5.75505	1.76388e-08	6.08628e-08	8.58603
PNP	-0.572818	10.5365	-9.30063	1.04537e-18	1.35605e-17	31.6219								SEMA6A	-0.54598	8.62728	-5.75222	1.79125e-08	6.17677e-08	8.5711
KCTD10	0.580083	9.69018	9.29766	1.06955e-18	1.3863e-17	31.5994								CCL20	0.822121	10.4373	5.65409	3.04699e-08	1.02812e-07	8.05617
MMRN1	1.13828	8.28879	9.29675	1.077e-18	1.39426e-17	31.5925								CXCL1	0.545243	9.82878	5.64956	3.12209e-08	1.05192e-07	8.03258
EFS	0.791423	8.34442	9.2967	1.07742e-18	1.39426e-17	31.5922								COL10A1	-0.726204	9.3857	-5.62494	3.56283e-08	1.19272e-07	7.90466
NNAT	1.05174	8.3046	9.29602	1.08307e-18	1.40045e-17	31.587								LTF	-0.922908	8.97454	-5.60897	3.88048e-08	1.29344e-07	7.82195
ADARB1	0.658659	8.404	9.29442	1.09645e-18	1.41662e-17	31.5749								TRIB3	0.536937	8.95549	5.53214	5.83688e-08	1.90627e-07	7.42674
DIRAS3	0.848117	8.0538	9.28918	1.14156e-18	1.47255e-17	31.5351								P3H2	-0.530539	9.51956	-5.43693	9.61968e-08	3.05353e-07	6.9435
INA	0.814632	7.541	9.28825	1.14973e-18	1.48191e-17	31.5281								SST	-0.80651	8.26983	-5.30253	1.92455e-07	5.89279e-07	6.27357
CDCA4	-0.59634	9.74315	-9.2845	1.18327e-18	1.52273e-17	31.4997								UGT8	0.505134	9.22823	5.23835	2.66683e-07	8.01835e-07	5.9588
EIF4E3	0.680977	8.74168	9.28244	1.20215e-18	1.54455e-17	31.4841								CXCL8	0.684206	10.8272	5.19821	3.26516e-07	9.72157e-07	5.76359
WWC1	-0.739707	8.70756	-9.27947	1.2299e-18	1.57895e-17	31.4616								SNCAIP	-0.531668	8.67809	-5.17803	3.61312e-07	1.06926e-06	5.66597
REXO5	-0.678856	8.84055	-9.27714	1.25206e-18	1.60485e-17	31.444								CHGB	-0.528471	7.97479	-5.11598	4.92343e-07	1.43292e-06	5.36781
FBLN5	1.0085	9.25912	9.27517	1.27111e-18	1.62799e-17	31.4291								GZMK	-0.519102	9.06601	-5.1057	5.18077e-07	1.50464e-06	5.31874
CLN6	-0.683051	7.94357	-9.27022	1.3204e-18	1.68844e-17	31.3916								FOSB	-0.55757	9.87673	-4.76075	2.72993e-06	7.28582e-06	3.72187
HAUS8	-0.605722	8.6426	-9.26537	1.37044e-18	1.74966e-17	31.3549								MMP3	0.724247	9.52989	4.71287	3.41265e-06	8.99659e-06	3.508
MAN1C1	0.790977	8.96085	9.25842	1.44537e-18	1.84387e-17	31.3024								SERPINA5	-0.511263	8.50287	-4.42731	1.24292e-05	3.06207e-05	2.27293
COLEC12	1.19148	9.08209	9.25413	1.49376e-18	1.9026e-17	31.2699								CXCL14	-0.518322	9.94504	-4.15716	3.97044e-05	9.17119e-05	1.16886
REM1	0.651135	8.2091	9.251	1.53003e-18	1.94681e-17	31.2462								CLIC6	-0.523976	9.75267	-4.05913	5.96196e-05	0.0001346	0.783917
CRB3	-0.76917	10.0506	-9.25092	1.53088e-18	1.94681e-17	31.2457								MMP7	-0.653802	10.6463	-3.91153	0.000108311	0.000236857	0.220222
PCDHGB6	0.755597	7.60171	9.24722	1.57498e-18	2.00132e-17	31.2177								CXCL13	-0.511722	9.61123	-3.89489	0.000115716	0.000252131	0.157906
CXCL12	0.95212	9.10173	9.24589	1.59108e-18	2.01861e-17	31.2077								CXCL5	0.537343	8.77896	3.8246	0.000152635	0.000327587	-0.102712
ADAM23	0.695451	7.68706	9.24417	1.61212e-18	2.0437e-17	31.1947								GABRP	-0.713982	9.28188	-3.75274	0.000201711	0.000426521	-0.364592
ANTXR2	0.969797	9.54176	9.24238	1.63437e-18	2.07029e-17	31.1812								CHGA	-0.574938	8.77338	-3.57043	0.000401253	0.000813673	-1.00824
TTLL11	0.588723	8.15783	9.24145	1.6461e-18	2.08351e-17	31.1741								HLA-DQA1	-0.516445	10.2421	-3.54686	0.00043767	0.000882322	-1.08928
PRPH	1.00208	8.0093	9.24031	1.66054e-18	2.10015e-17	31.1655								JCHAIN	-0.50328	10.8607	-3.38474	0.00078532	0.00152868	-1.63293
KCNA6	0.700692	7.3643	9.23941	1.67206e-18	2.11306e-17	31.1587								ADH1C	-0.546484	10.3156	-3.04867	0.00245655	0.00447088	-2.68327
RTKN2	-0.745218	7.74054	-9.23626	1.71289e-18	2.16297e-17	31.1349								ITLN1	-0.570659	9.25687	-3.04456	0.00248952	0.0045268	-2.69545
PREX2	0.66671	7.35184	9.23188	1.77122e-18	2.23489e-17	31.1019								PGC	-0.659938	10.4025	-2.53906	0.0115059	0.0188552	-4.07543
EMCN	0.887035	8.73795	9.23164	1.77444e-18	2.2372e-17	31.1001
SLC27A2	-1.04289	9.35153	-9.23092	1.78425e-18	2.24783e-17	31.0946
PDLIM4	0.755052	8.48463	9.22903	1.81025e-18	2.2788e-17	31.0804
CTSV	-1.12652	9.52654	-9.22257	1.90195e-18	2.39238e-17	31.0316
HCRTR1	0.511419	6.86696	9.2213	1.9205e-18	2.41195e-17	31.0221
CBX6	0.921623	9.91355	9.2163	1.9954e-18	2.50408e-17	30.9844
TRAF2	-0.683832	8.89682	-9.20913	2.10774e-18	2.63687e-17	30.9303
PDIA4	-0.630853	10.3244	-9.20821	2.12256e-18	2.65336e-17	30.9234
NCALD	0.920914	8.44151	9.20718	2.13945e-18	2.67241e-17	30.9156
LRRC59	-0.614869	8.18609	-9.20234	2.21993e-18	2.7708e-17	30.8792
PRDM6	0.722548	7.95056	9.20072	2.24759e-18	2.80317e-17	30.867
ITGB3	0.591127	7.80128	9.19931	2.27198e-18	2.83018e-17	30.8563
C2orf15	-0.913597	8.24545	-9.19926	2.27275e-18	2.83018e-17	30.856
RSPO2	1.10196	7.41602	9.19905	2.27646e-18	2.83261e-17	30.8544
NOC2L	-0.665179	8.39769	-9.19381	2.36934e-18	2.94593e-17	30.815
GLIPR1	0.89292	9.16269	9.19219	2.39875e-18	2.9802e-17	30.8028
SCUBE1	0.669117	7.4402	9.19071	2.42614e-18	3.01191e-17	30.7916
GLT8D2	0.962567	9.38644	9.18528	2.52868e-18	3.1368e-17	30.7508
LMNTD2	-0.525429	8.27512	-9.18439	2.54595e-18	3.15581e-17	30.7441
ACACB	0.851496	9.46729	9.17946	2.64347e-18	3.27418e-17	30.707
NSDHL	-0.51117	9.8736	-9.17828	2.66736e-18	3.29872e-17	30.6981
TPI1	-0.561398	10.7505	-9.17797	2.67366e-18	3.30398e-17	30.6958
MRPL48	-0.541658	10.0017	-9.17572	2.72e-18	3.35869e-17	30.6789
PBX1	0.775533	8.56888	9.17269	2.78357e-18	3.43456e-17	30.6561
TBC1D31	-0.798482	8.57928	-9.16858	2.87195e-18	3.53821e-17	30.6253
TMEM130	0.911498	7.42911	9.1675	2.89568e-18	3.56202e-17	30.6171
CD2AP	-0.741241	10.2367	-9.1635	2.98543e-18	3.66963e-17	30.587
KCNH2	0.884523	8.13536	9.15922	3.08442e-18	3.78494e-17	30.5549
RPP25	-0.601959	9.56781	-9.15854	3.10023e-18	3.79919e-17	30.5498
RAB6B	0.692696	8.36881	9.15807	3.1115e-18	3.81011e-17	30.5463
PSAT1	-1.0985	9.70841	-9.1569	3.13924e-18	3.84117e-17	30.5375
CCT5	-0.52938	10.2584	-9.1566	3.14643e-18	3.84706e-17	30.5353
ICA1L	0.544569	7.8168	9.15458	3.19516e-18	3.90369e-17	30.5201
PAK3	0.58263	7.77432	9.15292	3.23572e-18	3.95026e-17	30.5077
PIGW	-0.578622	9.04349	-9.14667	3.3935e-18	4.13664e-17	30.4607
PYCR3	-0.870739	8.34366	-9.14077	3.54915e-18	4.32312e-17	30.4165
LIN9	-0.570745	7.97289	-9.13831	3.61634e-18	4.40165e-17	30.398
KCNS2	0.54192	7.35638	9.13746	3.63971e-18	4.42676e-17	30.3917
EDNRA	0.93187	9.36073	9.13604	3.67918e-18	4.47096e-17	30.381
THEM6	-0.752077	10.4499	-9.13474	3.71566e-18	4.50897e-17	30.3713
PJA2	0.61318	11.0843	9.12614	3.9667e-18	4.8064e-17	30.3068
KHDRBS2	0.693386	7.13704	9.12192	4.09605e-18	4.95941e-17	30.2752
C1orf112	-0.700148	8.95308	-9.11598	4.28504e-18	5.18435e-17	30.2307
PCSK2	0.751454	7.23803	9.11284	4.38834e-18	5.30536e-17	30.2072
SPART	0.740037	8.97267	9.10626	4.61289e-18	5.56851e-17	30.158
PRIM1	-0.621037	9.28276	-9.10536	4.6445e-18	5.60249e-17	30.1513
PTBP2	0.746325	8.93947	9.10272	4.73871e-18	5.71188e-17	30.1315
GRID1	0.513295	7.64725	9.10053	4.81805e-18	5.80318e-17	30.1151
NAP1L5	0.759813	8.8326	9.09468	5.03641e-18	6.06168e-17	30.0714
PARD6B	-0.745304	7.86707	-9.09335	5.08764e-18	6.11878e-17	30.0615
BID	-0.537791	9.66012	-9.08237	5.52909e-18	6.64476e-17	29.9794
PUSL1	-0.557232	9.01889	-9.08024	5.61891e-18	6.74269e-17	29.9635
GTF3C5	-0.675656	9.3796	-9.07756	5.73389e-18	6.87556e-17	29.9436
A2M	0.769887	9.96925	9.07484	5.85359e-18	7.00936e-17	29.9232
CRACR2B	-0.78538	9.87076	-9.07435	5.87538e-18	7.0296e-17	29.9195
MCM5	-0.610109	9.60373	-9.07271	5.94834e-18	7.11163e-17	29.9074
PHYHD1	0.747471	8.09247	9.07111	6.02089e-18	7.18775e-17	29.8954
NKX3-2	1.36483	8.4504	9.06232	6.43524e-18	7.67107e-17	29.8298
NUDT5	-0.57663	10.3652	-9.0612	6.48984e-18	7.73046e-17	29.8215
RHOQ	0.585415	9.44709	9.05821	6.6382e-18	7.90137e-17	29.7992
HMGN1	-0.562112	11.3305	-9.05295	6.90758e-18	8.21595e-17	29.76
NPR1	0.706778	8.17199	9.04796	7.17321e-18	8.52563e-17	29.7228
ACP1	-0.693351	9.26721	-9.04646	7.25485e-18	8.61634e-17	29.7116
CRISPLD2	0.841737	9.31733	9.04476	7.34874e-18	8.72144e-17	29.6989
ZBTB47	0.540854	8.65137	9.04181	7.51443e-18	8.91013e-17	29.677
FOXF2	0.964061	9.36614	9.04173	7.51875e-18	8.91013e-17	29.6764
LRRC4	0.548411	7.55533	9.03954	7.64434e-18	9.05234e-17	29.6601
ANGPT1	0.878144	7.88068	9.03589	7.85803e-18	9.29857e-17	29.6329
C8orf48	0.625723	7.66641	9.03398	7.97178e-18	9.42628e-17	29.6187
LPAR2	-0.7571	9.27628	-9.03153	8.12094e-18	9.59564e-17	29.6004
EFNA4	-0.533896	9.39294	-9.03126	8.1375e-18	9.60819e-17	29.5984
PRRG2	-0.732345	9.5315	-9.02843	8.31285e-18	9.80093e-17	29.5774
EIF2S2	-0.718203	9.16124	-9.02819	8.32834e-18	9.81203e-17	29.5756
PLSCR4	0.912406	9.69348	9.02677	8.4176e-18	9.90998e-17	29.5651
SLC35C2	-0.540616	9.4127	-9.02182	8.73835e-18	1.02801e-16	29.5282
FGL2	1.08772	10.1383	9.02091	8.7984e-18	1.03385e-16	29.5215
EBF3	0.779386	7.96384	9.02087	8.80074e-18	1.03385e-16	29.5212
PLA2G5	0.576209	7.6843	9.01998	8.86048e-18	1.04011e-16	29.5145
DIP2C	0.702306	8.45459	9.01915	8.91597e-18	1.04586e-16	29.5084
CEP112	0.724109	7.74224	9.00596	9.84773e-18	1.15265e-16	29.4104
STIP1	-0.600435	10.5018	-9.00536	9.89246e-18	1.15705e-16	29.4059
CRHBP	0.701371	7.19316	9.00032	1.02757e-17	1.20014e-16	29.3685
SELP	0.828056	8.65791	8.98708	1.13526e-17	1.32401e-16	29.2702
RRAS	0.663788	10.7553	8.9856	1.14795e-17	1.33784e-16	29.2593
IL17RB	-1.13177	9.6801	-8.98315	1.16932e-17	1.36176e-16	29.2411
PROSER1	-0.504571	9.78846	-8.97778	1.21755e-17	1.41691e-16	29.2013
NOC4L	-0.51466	8.94538	-8.97347	1.25759e-17	1.46141e-16	29.1694
FGF1	0.80147	7.49647	8.96847	1.3058e-17	1.51634e-16	29.1323
VPS25	-0.523617	10.2057	-8.96589	1.33132e-17	1.54486e-16	29.1132
CYP1B1	1.42302	8.51467	8.95949	1.39692e-17	1.61866e-16	29.0658
CCDC86	-0.581513	9.90935	-8.95868	1.40544e-17	1.62738e-16	29.0598
ACTA1	0.750546	7.51787	8.95396	1.45619e-17	1.68494e-16	29.0249
TMEFF2	0.884182	7.33953	8.9531	1.46555e-17	1.69455e-16	29.0185
LGI1	0.800445	6.88445	8.95104	1.48841e-17	1.71975e-16	29.0033
TSPAN13	-0.770856	11.5055	-8.94864	1.51541e-17	1.7497e-16	28.9856
CILP	1.36878	8.98325	8.9471	1.53308e-17	1.76884e-16	28.9741
MMP12	-1.6501	9.7892	-8.94583	1.54773e-17	1.78446e-16	28.9648
ADRM1	-0.541451	10.8738	-8.94433	1.56529e-17	1.80343e-16	28.9537
BAALC	0.859199	7.51363	8.94181	1.59511e-17	1.83647e-16	28.9351
PBXIP1	0.625381	8.86426	8.93994	1.61763e-17	1.86108e-16	28.9212
AOX1	0.903406	8.06528	8.93841	1.63633e-17	1.88125e-16	28.9099
KCND1	0.674796	7.74723	8.93715	1.65191e-17	1.89782e-16	28.9006
IKBKE	-0.557695	9.12732	-8.93448	1.68532e-17	1.93482e-16	28.8808
FRMD6	0.978387	9.61864	8.93126	1.7265e-17	1.97929e-16	28.857
CYYR1	0.776113	9.48361	8.92217	1.84819e-17	2.11581e-16	28.7899
EMILIN3	0.54608	7.67388	8.91901	1.89242e-17	2.16491e-16	28.7666
EFEMP2	0.841649	9.955	8.91759	1.91265e-17	2.1865e-16	28.7561
LAMA4	0.779337	9.99024	8.90499	2.10175e-17	2.39929e-16	28.6632
SHISA9	0.634885	7.08317	8.89796	2.21522e-17	2.52526e-16	28.6114
PCDHB5	1.16222	7.73149	8.89451	2.2731e-17	2.58941e-16	28.586
RADIL	0.640129	7.56832	8.89242	2.3089e-17	2.62834e-16	28.5706
P2RY14	0.745178	8.47808	8.88915	2.36601e-17	2.68957e-16	28.5465
EFTUD2	-0.610189	9.53471	-8.87824	2.56703e-17	2.91399e-16	28.4662
SEZ6L	0.664029	7.24195	8.8778	2.57534e-17	2.92136e-16	28.463
STOM	0.782126	10.2894	8.87419	2.6458e-17	2.99919e-16	28.4364
OSBPL3	-0.524385	9.09867	-8.87231	2.68324e-17	3.0395e-16	28.4225
KRT18	-0.923281	12.393	-8.86532	2.82686e-17	3.19995e-16	28.3712
UNG	-0.538259	10.4457	-8.8643	2.84843e-17	3.22211e-16	28.3637
PIP5K1C	0.570142	9.78754	8.85816	2.98196e-17	3.37081e-16	28.3185
FKBP7	0.63957	7.93055	8.85782	2.98934e-17	3.37679e-16	28.3161
ST6GALNAC5	0.722798	7.92077	8.85611	3.02771e-17	3.41774e-16	28.3035
TRIM10	-0.562207	7.48281	-8.85006	3.16743e-17	3.57048e-16	28.2591
F8	0.56008	8.27509	8.84802	3.21598e-17	3.62268e-16	28.2441
NPY	1.10566	7.8747	8.8472	3.23576e-17	3.64243e-16	28.238
SLC19A1	-0.666615	8.2821	-8.84105	3.38736e-17	3.80778e-16	28.1929
NASP	-0.504701	9.40199	-8.84077	3.39447e-17	3.81312e-16	28.1909
ASPN	0.896939	9.35663	8.83493	3.54515e-17	3.97962e-16	28.1481
PAQR4	-0.693908	10.0234	-8.83272	3.60393e-17	4.04095e-16	28.1319
TOPBP1	-0.553613	10.1025	-8.83038	3.66747e-17	4.10838e-16	28.1146
MRPS12	-0.565085	9.38659	-8.83003	3.67703e-17	4.11623e-16	28.1121
LRRK2	0.713916	8.20441	8.8162	4.07521e-17	4.55094e-16	28.0108
POLA2	-0.562475	9.39627	-8.81383	4.14774e-17	4.62716e-16	27.9934
RPS6KA1	-0.652031	9.84729	-8.80973	4.2759e-17	4.76685e-16	27.9634
SPATA2	-0.52159	9.25747	-8.80343	4.48088e-17	4.99193e-16	27.9173
LAMA2	0.812258	8.7096	8.80007	4.59396e-17	5.11086e-16	27.8927
RASL12	0.763507	9.09494	8.79647	4.71854e-17	5.24224e-16	27.8664
ATL1	0.580301	8.75407	8.79489	4.77408e-17	5.30031e-16	27.8548
LYNX1	0.658306	8.06658	8.79272	4.85182e-17	5.38293e-16	27.8389
ZIK1	0.816202	7.45128	8.79137	4.90045e-17	5.43315e-16	27.8291
ROM1	0.619845	8.05339	8.78851	5.00559e-17	5.54592e-16	27.8082
PIF1	-0.73586	7.7237	-8.7819	5.25726e-17	5.8149e-16	27.7599
ARMCX2	0.961644	9.58495	8.78185	5.25915e-17	5.8149e-16	27.7595
GALNT17	0.769558	7.68884	8.78114	5.28667e-17	5.84133e-16	27.7544
SAMD11	0.620811	8.24899	8.77878	5.38022e-17	5.94064e-16	27.7371
TCF4	0.729149	9.86115	8.77826	5.40096e-17	5.95948e-16	27.7333
ITPR3	-0.750884	10.2478	-8.7732	5.6074e-17	6.18305e-16	27.6963
ZEB2	0.576407	8.46038	8.76922	5.77536e-17	6.35958e-16	27.6673
HPGDS	0.603285	7.95924	8.76906	5.78203e-17	6.36259e-16	27.6661
ARFIP2	-0.54184	9.1443	-8.76548	5.93728e-17	6.52456e-16	27.64
PNMA8A	0.93955	8.11367	8.7608	6.14671e-17	6.75012e-16	27.6059
CTF1	0.75459	8.11183	8.76013	6.17727e-17	6.77907e-16	27.601
NIP7	-0.505034	10.2303	-8.7545	6.44008e-17	7.0627e-16	27.56
MRPL47	-0.582032	10.0509	-8.75032	6.64221e-17	7.2745e-16	27.5295
SCD	-0.961872	10.7858	-8.74725	6.79488e-17	7.43667e-16	27.5071
TMEM74	0.540076	7.29975	8.74392	6.96432e-17	7.61446e-16	27.4829
ZGRF1	-0.748768	7.52268	-8.74387	6.96674e-17	7.61446e-16	27.4825
CCKAR	0.773158	7.41434	8.73124	7.64854e-17	8.34274e-16	27.3906
OTUD7A	0.551171	7.311	8.73046	7.69269e-17	8.38524e-16	27.3849
ZNF521	0.808993	8.67462	8.72993	7.7231e-17	8.41272e-16	27.381
AGPAT2	-0.734045	9.84393	-8.72575	7.96518e-17	8.66474e-16	27.3506
ID4	0.784069	8.93384	8.72421	8.05602e-17	8.75767e-16	27.3394
ANGPTL2	1.00876	10.3423	8.72336	8.1072e-17	8.80739e-16	27.3332
RMDN2	0.57222	7.51084	8.72268	8.14762e-17	8.84536e-16	27.3283
IGFBP6	0.935528	9.78922	8.72162	8.21189e-17	8.90318e-16	27.3205
COL4A5	1.25789	9.32807	8.7212	8.23709e-17	8.92453e-16	27.3175
ZNF662	0.700598	7.76737	8.71711	8.4895e-17	9.19184e-16	27.2878
ABHD12	-0.517587	9.95256	-8.70757	9.10891e-17	9.84931e-16	27.2184
FOXRED1	-0.500511	9.7926	-8.70012	9.62269e-17	1.03979e-15	27.1644
USP44	0.55601	7.31903	8.69967	9.65514e-17	1.0426e-15	27.1611
GYG1	0.567178	10.6853	8.69652	9.88176e-17	1.06636e-15	27.1382
SFXN1	-0.683093	9.53047	-8.68882	1.04582e-16	1.12706e-15	27.0824
IMPG2	0.590289	7.21189	8.68838	1.04925e-16	1.13001e-15	27.0792
TDRD10	0.508189	7.54624	8.68712	1.05902e-16	1.13977e-15	27.07
FRAT2	-0.542389	10.2752	-8.68672	1.06213e-16	1.14236e-15	27.0671
TRIB3	-1.18638	8.95549	-8.67917	1.12282e-16	1.20683e-15	27.0124
FSTL1	0.813116	10.8873	8.6789	1.12508e-16	1.20846e-15	27.0104
CRLF1	0.88404	7.75094	8.6784	1.12924e-16	1.21212e-15	27.0068
PCYT2	-0.586606	9.4847	-8.67747	1.13696e-16	1.21959e-15	27.0001
DGKB	0.711256	7.04472	8.67341	1.17142e-16	1.25572e-15	26.9707
P2RY12	0.850584	7.15207	8.67309	1.1742e-16	1.25787e-15	26.9683
NEFL	0.720087	7.11195	8.66986	1.20245e-16	1.28728e-15	26.9449
RUVBL2	-0.59853	9.32248	-8.66708	1.22722e-16	1.31293e-15	26.9249
TSHZ2	0.963297	8.82284	8.66333	1.26157e-16	1.34879e-15	26.8977
RPA3	-0.536992	10.9671	-8.66089	1.28439e-16	1.37047e-15	26.88
ZNF829	0.575227	7.04266	8.66037	1.28933e-16	1.37483e-15	26.8762
MRAS	0.64439	8.09549	8.66011	1.2918e-16	1.37655e-15	26.8743
DENND5A	0.690082	10.0682	8.65058	1.38549e-16	1.47348e-15	26.8054
ZNF568	0.603771	7.29404	8.64966	1.39481e-16	1.48242e-15	26.7988
ERO1A	-0.685169	10.1345	-8.64822	1.40969e-16	1.49627e-15	26.7883
DARS2	-0.615426	9.52782	-8.64494	1.44398e-16	1.53074e-15	26.7647
TOR1AIP1	0.684676	9.43095	8.64494	1.44406e-16	1.53074e-15	26.7646
MTURN	0.919481	9.4941	8.63992	1.49823e-16	1.58712e-15	26.7283
GTF2A1L	0.531376	7.06861	8.63308	1.57529e-16	1.66678e-15	26.679
EVC	0.612246	7.91935	8.63306	1.57549e-16	1.66678e-15	26.6788
SULT1C4	0.685685	7.78495	8.632	1.58778e-16	1.67869e-15	26.6712
CDC25B	-0.707429	10.8487	-8.63065	1.60359e-16	1.6943e-15	26.6614
MARVELD2	-0.650006	9.12111	-8.62438	1.67899e-16	1.7728e-15	26.6162
LRRN3	0.822423	7.69495	8.62407	1.6828e-16	1.77567e-15	26.6139
CHRDL2	1.39089	8.86212	8.62247	1.70272e-16	1.79552e-15	26.6024
CHL1	0.825189	7.92143	8.6202	1.73121e-16	1.82298e-15	26.586
CCDC9B	1.06922	9.39323	8.62013	1.73215e-16	1.82298e-15	26.5855
ARHGEF17	0.70833	8.86256	8.61948	1.74047e-16	1.83054e-15	26.5808
PDCD2L	-0.576335	9.56336	-8.61888	1.74805e-16	1.83701e-15	26.5765
PTGIS	1.23048	9.19149	8.61817	1.75724e-16	1.84459e-15	26.5713
CD1C	0.851633	8.29816	8.61706	1.77147e-16	1.85833e-15	26.5634
MSANTD1	0.505428	7.44491	8.61605	1.78469e-16	1.87098e-15	26.5561
PLPP1	0.532718	9.48157	8.60952	1.87205e-16	1.96129e-15	26.509
IRF6	-0.763339	9.49546	-8.6077	1.89724e-16	1.98639e-15	26.4958
COL6A2	0.646815	9.3152	8.60637	1.91578e-16	2.00451e-15	26.4863
NFE2L3	-0.53924	8.90305	-8.59421	2.094e-16	2.18674e-15	26.3987
NSD2	-0.583492	8.35506	-8.5938	2.10024e-16	2.19184e-15	26.3957
ZNF165	-0.794247	9.26473	-8.59347	2.1053e-16	2.1957e-15	26.3934
RAB12	0.816704	8.53853	8.59116	2.14117e-16	2.23115e-15	26.3767
HTR2B	1.26096	8.19576	8.59111	2.14204e-16	2.23115e-15	26.3763
CEP72	-0.643638	8.47503	-8.58873	2.1796e-16	2.26881e-15	26.3592
NPPC	0.67345	7.13826	8.58445	2.24888e-16	2.33791e-15	26.3284
C11orf96	0.841646	9.98829	8.5771	2.3729e-16	2.46209e-15	26.2756
LCN6	0.5378	7.27487	8.57687	2.37687e-16	2.4635e-15	26.2739
FIBIN	0.7067	8.72089	8.57684	2.3773e-16	2.4635e-15	26.2737
ZNF296	-0.716277	8.84689	-8.5729	2.44666e-16	2.53375e-15	26.2454
GLIPR2	0.714921	10.2757	8.57108	2.47953e-16	2.56614e-15	26.2323
CD99L2	0.741365	8.65874	8.56061	2.67628e-16	2.76446e-15	26.1571
GAPT	0.880111	8.00012	8.55871	2.71367e-16	2.8013e-15	26.1434
PPP2R2B	0.630811	8.07253	8.55581	2.77165e-16	2.85932e-15	26.1226
AXL	0.729823	9.41157	8.55407	2.80699e-16	2.89394e-15	26.1102
CLDN5	0.892537	9.43537	8.55225	2.84443e-16	2.93067e-15	26.0971
THSD7A	0.678332	8.02418	8.5484	2.92535e-16	3.01021e-15	26.0695
SLC39A11	-0.647465	10.1202	-8.54364	3.02856e-16	3.11443e-15	26.0354
RAB3IP	-0.817558	8.70329	-8.54297	3.04354e-16	3.12785e-15	26.0305
RBL1	-0.531453	7.57566	-8.53804	3.15471e-16	3.24004e-15	25.9952
BAIAP2L1	-0.911798	10.2105	-8.53681	3.18315e-16	3.26717e-15	25.9863
TIGD3	-0.704268	7.66073	-8.5357	3.20882e-16	3.29143e-15	25.9784
ZDHHC13	-0.515678	9.89972	-8.5326	3.28219e-16	3.36456e-15	25.9562
VIM	0.734825	10.4454	8.53017	3.34053e-16	3.42219e-15	25.9388
SMPD2	-0.573648	8.99859	-8.52939	3.35973e-16	3.43968e-15	25.9332
DCX	0.755719	7.22206	8.52681	3.42331e-16	3.50256e-15	25.9147
ZNF154	0.5718	7.76398	8.52424	3.488e-16	3.56649e-15	25.8963
HECTD2	0.706132	7.51503	8.51984	3.6014e-16	3.6778e-15	25.8648
PDZD2	0.646257	8.07687	8.51368	3.76632e-16	3.83894e-15	25.8207
LRFN4	-0.755396	9.17952	-8.51098	3.84075e-16	3.91234e-15	25.8015
ABHD17C	-0.672765	11.4057	-8.51014	3.86429e-16	3.93136e-15	25.7954
HIP1R	-0.699645	9.8516	-8.50726	3.94599e-16	4.00977e-15	25.7748
SLC3A2	-0.561606	9.36498	-8.50725	3.94631e-16	4.00977e-15	25.7748
GPR20	0.747094	7.78081	8.50628	3.9742e-16	4.03557e-15	25.7678
ADRA1D	0.676957	7.4404	8.50469	4.02035e-16	4.07988e-15	25.7565
ESRP1	-0.946065	9.48623	-8.50416	4.03587e-16	4.09305e-15	25.7527
SERP2	0.854894	7.93132	8.50351	4.0549e-16	4.10977e-15	25.748
MITF	0.613158	7.3966	8.50208	4.0973e-16	4.15015e-15	25.7378
ABHD11	-0.917419	8.71633	-8.49673	4.2596e-16	4.30914e-15	25.6996
MARCKSL1	-0.52943	11.7794	-8.49018	4.46672e-16	4.51586e-15	25.6528
C20orf194	0.590392	8.78417	8.48813	4.53374e-16	4.58075e-15	25.6382
NALCN	0.61029	7.1202	8.48684	4.57635e-16	4.62092e-15	25.629
ERG	0.501635	8.10586	8.48412	4.66756e-16	4.71007e-15	25.6095
GLI1	0.725972	8.37807	8.48381	4.67813e-16	4.7178e-15	25.6073
ATCAY	0.568652	7.36487	8.48242	4.72536e-16	4.76246e-15	25.5974
EBF2	0.648759	7.26734	8.48202	4.7391e-16	4.77036e-15	25.5946
ASTN1	0.764935	7.12378	8.47764	4.89207e-16	4.92128e-15	25.5633
RCBTB2	0.584424	7.59463	8.47681	4.92138e-16	4.94461e-15	25.5574
WDR43	-0.501023	9.57442	-8.47582	4.95688e-16	4.97718e-15	25.5503
SDC3	0.562712	8.08089	8.47531	4.97533e-16	4.99261e-15	25.5467
CDKL2	0.541553	7.11959	8.47332	5.04742e-16	5.05868e-15	25.5325
VAMP8	-0.516707	11.7488	-8.47039	5.15585e-16	5.16415e-15	25.5116
ARMCX4	0.850424	7.53209	8.47008	5.16744e-16	5.17256e-15	25.5094
SCARA5	0.879959	7.76559	8.46738	5.26943e-16	5.26813e-15	25.4902
ELMO3	-0.739926	9.63588	-8.46729	5.27272e-16	5.26816e-15	25.4895
DDX21	-0.571117	10.8717	-8.46622	5.31378e-16	5.30591e-15	25.4819
CREBRF	0.565723	9.3078	8.46575	5.33206e-16	5.32087e-15	25.4785
DNAAF5	-0.59954	9.50858	-8.4632	5.43145e-16	5.41005e-15	25.4603
SLC26A6	-0.608562	9.04986	-8.4613	5.50638e-16	5.4813e-15	25.4469
ITGA5	0.846573	10.0015	8.46082	5.52574e-16	5.4972e-15	25.4434
BMPR1B	0.722139	7.40776	8.45604	5.71999e-16	5.68345e-15	25.4094
MRPL13	-0.540902	10.728	-8.4538	5.81359e-16	5.7729e-15	25.3934
PHLDB1	0.659485	8.81321	8.45139	5.91556e-16	5.87056e-15	25.3763
FAM124B	0.774342	8.09245	8.44616	6.14356e-16	6.09309e-15	25.3391
SNX5	-0.655737	9.92445	-8.44554	6.1715e-16	6.11704e-15	25.3346
NXT2	-0.606721	9.65382	-8.44508	6.19205e-16	6.13366e-15	25.3313
NPTXR	0.898467	7.84811	8.44364	6.25676e-16	6.19396e-15	25.3211
CCT3	-0.502154	10.743	-8.44148	6.35492e-16	6.28729e-15	25.3058
PRR7	-0.654449	8.65972	-8.43978	6.43383e-16	6.35758e-15	25.2936
TMEM245	0.592914	10.2168	8.4391	6.46508e-16	6.38457e-15	25.2889
TECTA	0.587199	7.23204	8.43874	6.48217e-16	6.39754e-15	25.2863
AMMECR1	-0.68531	8.1919	-8.43373	6.72077e-16	6.62898e-15	25.2507
GIMAP1	0.625559	8.37705	8.42941	6.93396e-16	6.83093e-15	25.22
DUSP3	0.570022	11.1169	8.42717	7.04708e-16	6.93814e-15	25.204
TRIM6	0.572484	7.84287	8.42474	7.17185e-16	7.0481e-15	25.1868
SOX15	0.939985	7.98349	8.42356	7.23296e-16	7.10385e-15	25.1784
PAK4	-0.505232	9.73797	-8.42141	7.34616e-16	7.21065e-15	25.1631
MSH2	-0.560947	9.03379	-8.42034	7.40285e-16	7.26189e-15	25.1556
HSD17B7	-0.76157	10.7563	-8.42016	7.4124e-16	7.26685e-15	25.1543
FASN	-0.681913	10.5251	-8.41198	7.86308e-16	7.69469e-15	25.0962
ANXA4	-0.748229	10.8185	-8.40796	8.09437e-16	7.91506e-15	25.0677
CLDN7	-1.09025	11.1219	-8.40789	8.09806e-16	7.91506e-15	25.0672
DCHS1	0.607665	8.55368	8.40743	8.125e-16	7.93659e-15	25.064
TACC1	0.733412	10.7807	8.40683	8.16021e-16	7.96618e-15	25.0597
TPRN	-0.614148	9.06375	-8.40629	8.19191e-16	7.9923e-15	25.0559
CRTAP	0.708306	9.91215	8.403	8.38842e-16	8.17909e-15	25.0326
EVC2	0.608685	7.47817	8.4012	8.49806e-16	8.281e-15	25.0198
S1PR1	0.701038	9.14965	8.4004	8.54758e-16	8.32424e-15	25.0141
NLGN2	0.594367	8.77435	8.39728	8.74159e-16	8.50806e-15	24.992
PHYHIP	0.708748	7.74819	8.39693	8.76353e-16	8.52428e-15	24.9895
MAGEH1	0.586683	9.14032	8.39633	8.80174e-16	8.5563e-15	24.9852
MPP2	0.55859	7.93735	8.39533	8.86501e-16	8.61263e-15	24.9782
RGS5	0.990446	10.2817	8.39417	8.93968e-16	8.67997e-15	24.9699
PALM	0.885979	9.16522	8.39323	9.00042e-16	8.72847e-15	24.9633
TYRP1	1.25186	8.47702	8.38764	9.3695e-16	9.07551e-15	24.9237
FBXO30	0.553825	9.56347	8.38404	9.61574e-16	9.30288e-15	24.8982
SORD	-0.702897	10.6739	-8.38203	9.75548e-16	9.43243e-15	24.884
SGIP1	0.734271	8.32636	8.38156	9.78868e-16	9.45888e-15	24.8806
TCTEX1D1	0.567508	7.47669	8.3813	9.80709e-16	9.47102e-15	24.8788
ABCD2	0.701008	7.24153	8.38053	9.86155e-16	9.51792e-15	24.8733
OLFML1	0.80152	8.98387	8.37986	9.90864e-16	9.55768e-15	24.8687
NTNG1	0.539349	7.18682	8.37974	9.91711e-16	9.56014e-15	24.8678
KCNQ5	0.568319	6.91494	8.37332	1.03859e-15	1.00001e-14	24.8224
HGF	0.719387	8.09133	8.36909	1.07066e-15	1.03028e-14	24.7924
MARK2	-0.516874	8.80153	-8.36687	1.08784e-15	1.04557e-14	24.7768
TGFB3	0.865236	8.42427	8.36566	1.09733e-15	1.05406e-14	24.7682
EBPL	-0.540832	10.7153	-8.36392	1.11113e-15	1.06668e-14	24.7559
DRP2	0.665376	7.03381	8.3622	1.12494e-15	1.07866e-14	24.7438
PASK	-0.592891	8.37275	-8.3619	1.12742e-15	1.0804e-14	24.7416
TNC	1.25071	10.2476	8.35632	1.17346e-15	1.12385e-14	24.7022
ARL10	0.530603	7.71066	8.35535	1.18168e-15	1.13106e-14	24.6954
AP1S1	-0.636437	9.83097	-8.35345	1.1979e-15	1.1459e-14	24.6819
LRP8	-0.812056	8.73567	-8.35117	1.21765e-15	1.16411e-14	24.6659
CORO1B	-0.531343	10.1786	-8.3413	1.30699e-15	1.24731e-14	24.5962
SCARA3	0.747108	8.3802	8.34027	1.31665e-15	1.25578e-14	24.5889
EXOSC4	-0.50772	9.86259	-8.33856	1.33286e-15	1.2705e-14	24.5769
WTIP	0.773154	8.42244	8.33519	1.36546e-15	1.30004e-14	24.5531
SRL	0.633632	7.62647	8.33411	1.37607e-15	1.30937e-14	24.5455
ACTC1	1.0804	8.76252	8.33262	1.39079e-15	1.3226e-14	24.535
ARMH4	0.724838	7.95674	8.32866	1.43083e-15	1.35988e-14	24.5071
NFIX	0.821814	9.84857	8.32513	1.46752e-15	1.39393e-14	24.4822
INTS7	-0.539113	8.39105	-8.32216	1.49904e-15	1.42303e-14	24.4613
LRRC17	0.953191	8.66351	8.32204	1.50027e-15	1.42336e-14	24.4605
MAP9	0.733429	8.11484	8.31537	1.5736e-15	1.49206e-14	24.4135
RBM43	0.536898	8.37551	8.31164	1.61618e-15	1.52975e-14	24.3873
LRRC7	0.62822	6.83803	8.30771	1.6623e-15	1.57156e-14	24.3596
ABHD3	-0.612981	10.1965	-8.30113	1.74226e-15	1.64619e-14	24.3134
MCCC2	-0.722035	8.09373	-8.29355	1.83923e-15	1.73578e-14	24.2601
CH25H	1.00468	8.96442	8.2929	1.84778e-15	1.74182e-14	24.2555
LARP6	0.841427	8.7207	8.29181	1.86219e-15	1.75439e-14	24.2479
FIGN	0.708594	7.45478	8.29075	1.87639e-15	1.76673e-14	24.2404
LDB2	0.802448	9.82908	8.28869	1.90424e-15	1.79191e-14	24.2259
LRRC1	-0.585466	8.29101	-8.28848	1.90698e-15	1.79345e-14	24.2245
TMEM141	-0.614983	10.098	-8.28185	1.99948e-15	1.87608e-14	24.1779
CLEC1A	0.595445	8.36561	8.28165	2.00227e-15	1.87761e-14	24.1765
MVK	-0.721586	8.48342	-8.2808	2.01449e-15	1.88688e-14	24.1705
SLC7A11	-0.705913	8.14638	-8.28047	2.01925e-15	1.89025e-14	24.1682
SFT2D1	-0.659088	10.0442	-8.2781	2.05358e-15	1.92016e-14	24.1516
MMP15	-0.675268	9.37068	-8.264	2.27079e-15	2.1208e-14	24.0527
PTGS1	0.75659	8.16398	8.26283	2.28972e-15	2.13601e-14	24.0446
GNB4	0.64277	8.52928	8.26256	2.29412e-15	2.13888e-14	24.0427
C1R	1.00112	10.4946	8.26174	2.30765e-15	2.15026e-14	24.0369
DLG4	0.639296	8.10647	8.261	2.31981e-15	2.16035e-14	24.0317
ENTPD1	0.614493	9.52003	8.25993	2.33752e-15	2.17559e-14	24.0242
GAS1	1.31123	8.55215	8.25745	2.37915e-15	2.21306e-14	24.0069
PCDH7	0.931132	8.71134	8.25719	2.38367e-15	2.21599e-14	24.005
TLCD1	-0.803728	9.23094	-8.2552	2.41755e-15	2.24491e-14	23.9911
CORO2B	0.693536	7.5453	8.25403	2.43791e-15	2.26251e-14	23.9829
KLHL42	0.626181	10.1286	8.25048	2.50025e-15	2.31904e-14	23.958
HPRT1	-0.73649	8.7696	-8.24941	2.51935e-15	2.33541e-14	23.9505
LGALS1	0.69957	11.9483	8.24743	2.55506e-15	2.36581e-14	23.9367
TOP1MT	-0.668138	7.94062	-8.24731	2.55721e-15	2.36644e-14	23.9359
THOP1	-0.577314	9.72909	-8.24064	2.68156e-15	2.47868e-14	23.8892
RAMP3	0.618236	9.20713	8.23987	2.69616e-15	2.49075e-14	23.8838
NOLC1	-0.524163	9.77882	-8.23953	2.70271e-15	2.49538e-14	23.8814
NRIP2	0.565235	8.07452	8.23846	2.72339e-15	2.51304e-14	23.8739
AVPR2	0.506698	7.3228	8.23705	2.75075e-15	2.53683e-14	23.8641
KLF5	-0.965295	10.4709	-8.23262	2.83875e-15	2.61472e-14	23.8331
CHDH	-0.746214	7.94204	-8.23256	2.84005e-15	2.61472e-14	23.8327
MGAT4B	-0.633251	9.45335	-8.22972	2.89797e-15	2.66501e-14	23.8128
TRO	0.633392	7.27557	8.22535	2.98918e-15	2.74733e-14	23.7823
ZNF536	0.647199	7.47955	8.22101	3.0828e-15	2.83016e-14	23.752
HTATIP2	-0.543661	10.8023	-8.22066	3.09058e-15	2.83569e-14	23.7495
PRDM5	0.596482	7.27964	8.21799	3.14965e-15	2.88825e-14	23.7309
TSHZ1	0.633433	9.64393	8.2127	3.27011e-15	2.99532e-14	23.694
HDHD3	-0.556605	9.91337	-8.20728	3.39832e-15	3.10748e-14	23.6562
PCDH19	0.801489	7.67749	8.20135	3.54416e-15	3.23535e-14	23.6148
RFC2	-0.512111	9.22111	-8.20064	3.56192e-15	3.24972e-14	23.6099
MAP3K11	-0.59841	8.9171	-8.19826	3.62253e-15	3.30316e-14	23.5933
COL8A2	0.842211	9.05009	8.1975	3.64214e-15	3.31806e-14	23.588
DDIT4L	0.805657	7.84487	8.19747	3.64298e-15	3.31806e-14	23.5878
TMEM88	0.578976	8.6502	8.19647	3.66885e-15	3.33787e-14	23.5808
VIT	0.5193	7.65813	8.19617	3.67655e-15	3.34299e-14	23.5788
CCDC146	0.527061	8.12702	8.19428	3.72635e-15	3.38637e-14	23.5655
TSPAN7	0.924943	9.049	8.19399	3.734e-15	3.39142e-14	23.5635
PPP2R3A	0.721966	8.98977	8.18859	3.87933e-15	3.51946e-14	23.526
CENPQ	-0.541195	8.83291	-8.18268	4.04507e-15	3.66367e-14	23.4848
STEAP3	-0.522609	8.14595	-8.1812	4.0879e-15	3.70038e-14	23.4745
SORCS2	0.693315	7.96616	8.17741	4.19881e-15	3.79441e-14	23.4481
MDGA1	0.57634	7.65344	8.17607	4.23886e-15	3.82633e-14	23.4388
AHNAK2	1.29282	9.23024	8.17484	4.27579e-15	3.85752e-14	23.4303
C21orf62	0.585114	7.32274	8.17404	4.3001e-15	3.87728e-14	23.4247
DAND5	0.5282	7.40793	8.16336	4.63738e-15	4.17442e-14	23.3504
PCDHB7	0.542479	7.66819	8.16239	4.66923e-15	4.20074e-14	23.3437
GTPBP3	-0.561651	7.82676	-8.15886	4.7872e-15	4.30449e-14	23.3192
TTBK2	0.678294	7.34645	8.15783	4.82189e-15	4.33272e-14	23.3121
ECSCR	0.569916	8.45955	8.15777	4.82395e-15	4.33272e-14	23.3117
NT5C1A	0.50659	7.32663	8.15278	4.99702e-15	4.48567e-14	23.277
CHRD	0.745971	8.16327	8.14781	5.17566e-15	4.64088e-14	23.2425
LETM1	-0.528254	8.78905	-8.14513	5.27417e-15	4.72659e-14	23.2239
OCLN	-0.734768	8.68799	-8.14263	5.36806e-15	4.80541e-14	23.2066
TSPYL2	0.583509	9.08247	8.13968	5.48113e-15	4.9012e-14	23.1861
SOX5	0.641029	7.11753	8.13598	5.62585e-15	5.02783e-14	23.1604
SDC2	0.61884	9.23072	8.13308	5.74216e-15	5.12611e-14	23.1403
RGS2	0.816684	11.26	8.13255	5.76344e-15	5.14227e-14	23.1367
TENM2	0.723622	7.54803	8.13109	5.82303e-15	5.18971e-14	23.1266
PCK2	-0.613937	10.1507	-8.12629	6.02329e-15	5.35934e-14	23.0933
PLEK2	-0.903876	10.2714	-8.11992	6.29983e-15	5.59002e-14	23.0492
TCEAL4	0.649666	11.1648	8.11303	6.61273e-15	5.86123e-14	23.0015
CCM2L	0.516848	8.59145	8.11294	6.61666e-15	5.8615e-14	23.0009
GRB7	-0.932514	8.99825	-8.11051	6.73082e-15	5.95937e-14	22.9841
PYM1	-0.634452	8.92477	-8.11002	6.75409e-15	5.9767e-14	22.9807
TMEM201	-0.524127	8.73701	-8.1097	6.76932e-15	5.98691e-14	22.9785
SLC31A1	-0.517239	10.2081	-8.10857	6.82325e-15	6.0313e-14	22.9707
ISL2	0.6871	7.99511	8.1082	6.84123e-15	6.0439e-14	22.9681
SCN3B	0.789525	7.20393	8.10663	6.91739e-15	6.10785e-14	22.9572
RAMP2	0.557109	8.97292	8.09907	7.29459e-15	6.43037e-14	22.905
ITGA8	0.902103	8.49104	8.09791	7.3544e-15	6.47603e-14	22.897
CCSER2	0.712715	8.32407	8.08855	7.85426e-15	6.90867e-14	22.8324
IL17RD	0.640624	8.11034	8.08518	8.04222e-15	7.06249e-14	22.8091
MPZ	0.62471	7.86913	8.08476	8.06601e-15	7.07953e-14	22.8062
OLFM1	0.978848	8.54034	8.08404	8.10712e-15	7.11175e-14	22.8012
GRHL1	-0.590168	7.87587	-8.08142	8.2574e-15	7.23966e-14	22.7831
KCNAB1	0.621136	7.56547	8.07562	8.5999e-15	7.51957e-14	22.7432
GNPNAT1	-0.505343	9.58503	-8.07257	8.78625e-15	7.67835e-14	22.7221
PHACTR1	0.624721	7.85051	8.07059	8.90921e-15	7.78161e-14	22.7085
KIT	0.678524	8.4569	8.07048	8.91591e-15	7.78325e-14	22.7077
IFFO1	0.507757	8.33079	8.07017	8.93532e-15	7.79599e-14	22.7056
CHMP4C	-0.747027	9.78594	-8.06896	9.01131e-15	7.85382e-14	22.6973
STAC	0.550682	7.9878	8.06622	9.18575e-15	8.00154e-14	22.6784
DKK3	0.631257	8.85153	8.06323	9.38038e-15	8.16669e-14	22.6578
MAP3K9	-0.503222	8.29079	-8.06071	9.54746e-15	8.30767e-14	22.6404
SLC7A14	0.650627	7.22766	8.0563	9.84693e-15	8.56365e-14	22.6101
TRPS1	0.631227	8.53671	8.05389	1.0015e-14	8.69578e-14	22.5934
LRRC2	0.689862	7.50562	8.05361	1.00343e-14	8.7079e-14	22.5915
IL33	1.24794	9.45149	8.04998	1.02922e-14	8.92211e-14	22.5666
HMGCR	-0.503057	10.2792	-8.04903	1.03613e-14	8.97723e-14	22.56
RRP12	-0.590733	8.83329	-8.04753	1.04706e-14	9.06221e-14	22.5497
TBC1D7	-0.565082	8.46728	-8.04677	1.05264e-14	9.10563e-14	22.5445
KCNQ4	0.56335	7.67066	8.04305	1.08039e-14	9.3407e-14	22.5189
MSMO1	-0.661524	9.758	-8.04028	1.1015e-14	9.51807e-14	22.4999
SIGLEC6	0.786301	7.57156	8.03871	1.11369e-14	9.61317e-14	22.4891
STEAP4	0.82034	7.72802	8.03756	1.12269e-14	9.68569e-14	22.4812
SNCA	0.894952	8.39143	8.03485	1.14414e-14	9.86023e-14	22.4625
PCDHB15	0.62776	7.61384	8.03451	1.14686e-14	9.87837e-14	22.4602
IL1R1	0.637645	9.63049	8.03127	1.17315e-14	1.00994e-13	22.4379
WDR17	0.681088	7.07396	8.02932	1.18923e-14	1.02215e-13	22.4246
HTR7	0.557288	7.32784	8.02499	1.22574e-14	1.05242e-13	22.3948
TRABD	-0.577077	10.349	-8.02265	1.2459e-14	1.06746e-13	22.3788
TMEM178A	0.71166	7.95034	8.02255	1.24682e-14	1.06769e-13	22.3781
GGH	-1.01001	10.2209	-8.01298	1.33291e-14	1.1402e-13	22.3124
APOD	1.60244	10.2561	8.01052	1.35599e-14	1.15933e-13	22.2956
TMEM108	0.639086	7.55536	8.00967	1.36407e-14	1.16562e-13	22.2897
KRT222	0.652742	7.3202	8.00914	1.36908e-14	1.16928e-13	22.2861
MYEF2	0.729843	7.37469	8.00563	1.40297e-14	1.19633e-13	22.2621
WNT2B	0.599405	8.16713	8.00155	1.44347e-14	1.22957e-13	22.2341
ATP13A2	-0.500483	9.16422	-7.99902	1.46916e-14	1.24948e-13	22.2168
CEP68	0.546526	8.21762	7.99204	1.54235e-14	1.30898e-13	22.169
STX3	-0.587058	10.3363	-7.99089	1.55478e-14	1.31883e-13	22.1611
ARL6IP6	-0.559365	10.0694	-7.99075	1.55628e-14	1.31941e-13	22.1602
MVD	-0.628893	8.64812	-7.98661	1.6018e-14	1.35587e-13	22.1318
ZNF569	0.518925	7.7106	7.98391	1.63214e-14	1.38083e-13	22.1134
EMP3	0.666908	10.3556	7.98346	1.63726e-14	1.38444e-13	22.1103
PSMD3	-0.611663	9.75313	-7.98271	1.64587e-14	1.391e-13	22.1052
LAD1	-0.604436	9.16525	-7.98227	1.65087e-14	1.39449e-13	22.1022
DHX34	-0.701743	8.49763	-7.9819	1.65515e-14	1.39738e-13	22.0996
TBC1D19	0.842268	8.39431	7.98139	1.66106e-14	1.40164e-13	22.0961
ELN	0.933796	8.51317	7.97739	1.70791e-14	1.44041e-13	22.0688
MMP16	0.527757	7.63147	7.97429	1.7451e-14	1.47101e-13	22.0476
ADAMTS1	0.861447	9.73901	7.97126	1.78232e-14	1.5016e-13	22.0269
EFNA3	-0.620059	8.15708	-7.96956	1.80349e-14	1.51865e-13	22.0153
SCG2	1.03506	8.39797	7.96916	1.8085e-14	1.52207e-13	22.0126
GABARAPL1	0.683529	9.58953	7.96556	1.85434e-14	1.55903e-13	21.988
WNT9B	0.513147	7.20115	7.96364	1.87925e-14	1.57834e-13	21.9748
PLXDC2	0.703907	9.3718	7.96141	1.90855e-14	1.60211e-13	21.9596
GRTP1	-0.829668	8.81867	-7.95798	1.95456e-14	1.63989e-13	21.9362
NLE1	-0.503126	8.2331	-7.95653	1.97433e-14	1.65561e-13	21.9263
PTPRM	0.665173	9.57632	7.95615	1.97958e-14	1.65916e-13	21.9237
MRPS35	-0.575787	10.8615	-7.95264	2.0283e-14	1.69735e-13	21.8998
SLITRK6	0.812133	7.73639	7.9439	2.15517e-14	1.80165e-13	21.8402
NR2F6	-0.684798	9.53968	-7.94119	2.19596e-14	1.83481e-13	21.8218
ZKSCAN7	0.547315	7.80044	7.94019	2.21135e-14	1.84671e-13	21.8149
ROR1	0.663567	8.72214	7.93718	2.25798e-14	1.88399e-13	21.7944
ZFP2	0.634374	7.77839	7.93715	2.25832e-14	1.88399e-13	21.7943
TIMP2	0.787335	10.8135	7.93644	2.26952e-14	1.89235e-13	21.7894
ZNF415	0.867107	8.39704	7.93366	2.31373e-14	1.92823e-13	21.7705
ARHGAP24	0.508348	8.21114	7.93107	2.35553e-14	1.96104e-13	21.7529
ZNF570	0.517894	7.7876	7.92378	2.47752e-14	2.06048e-13	21.7032
SIX2	0.970882	8.27451	7.92334	2.48511e-14	2.06573e-13	21.7002
GNAI1	0.635829	8.55614	7.92148	2.51719e-14	2.08867e-13	21.6876
EXTL1	0.565966	7.16423	7.92145	2.51787e-14	2.08867e-13	21.6874
TEK	0.714762	9.20571	7.92107	2.52436e-14	2.09298e-13	21.6848
SLC9A3R1	-0.622827	10.7687	-7.92063	2.53213e-14	2.09835e-13	21.6818
MMRN2	0.530809	8.72992	7.92049	2.53456e-14	2.09929e-13	21.6809
SNORC	-1.13722	8.86264	-7.91931	2.55528e-14	2.11537e-13	21.6729
FHL5	0.668454	8.01947	7.91866	2.56693e-14	2.12393e-13	21.6684
TMEM184A	-0.769124	8.35736	-7.91564	2.62113e-14	2.16766e-13	21.6479
PDGFRL	1.12788	8.76899	7.91433	2.64493e-14	2.18623e-13	21.639
SLC4A11	-0.99617	9.10334	-7.91407	2.64962e-14	2.18898e-13	21.6373
INPP5A	0.558326	9.59648	7.90795	2.76424e-14	2.28134e-13	21.5957
RUNDC3B	0.70216	8.19841	7.90332	2.85406e-14	2.35187e-13	21.5642
SAC3D1	-0.587801	9.95962	-7.90238	2.87272e-14	2.36604e-13	21.5578
QSOX2	-0.518053	9.28028	-7.9004	2.91233e-14	2.39745e-13	21.5444
FRK	-0.76945	8.74905	-7.89875	2.94574e-14	2.42372e-13	21.5332
SOX9	-0.847123	10.8924	-7.89844	2.95196e-14	2.4276e-13	21.5311
ARHGEF5	-0.583505	9.30784	-7.89722	2.97703e-14	2.44573e-13	21.5228
KCND3	0.531696	7.66126	7.89138	3.09957e-14	2.54253e-13	21.4832
NDFIP2	-0.534538	10.8404	-7.88883	3.15458e-14	2.58372e-13	21.4659
CORO2A	-0.664856	8.76001	-7.88376	3.26683e-14	2.6716e-13	21.4315
CSRNP3	0.652166	7.10031	7.88272	3.29031e-14	2.68944e-13	21.4245
QKI	0.518634	8.40185	7.88245	3.29659e-14	2.69321e-13	21.4226
MFSD3	-0.699644	9.7287	-7.88036	3.34437e-14	2.72949e-13	21.4085
YPEL4	0.595996	7.44066	7.87471	3.47723e-14	2.83649e-13	21.3702
RILPL1	0.550876	9.14172	7.86555	3.70371e-14	3.01516e-13	21.3082
TTF2	-0.707388	8.65672	-7.86526	3.71121e-14	3.01975e-13	21.3062
AEN	-0.518126	9.85807	-7.86375	3.74993e-14	3.04971e-13	21.296
KLHL5	0.671686	9.50358	7.8618	3.80048e-14	3.08928e-13	21.2829
CLEC14A	0.716524	9.63378	7.86027	3.84088e-14	3.12055e-13	21.2725
PMP22	0.620208	7.81346	7.85729	3.92057e-14	3.18209e-13	21.2523
TMEM45B	-1.06844	10.2887	-7.85643	3.94377e-14	3.19771e-13	21.2465
RGS9	0.606888	7.55618	7.85464	3.99259e-14	3.23568e-13	21.2344
SORBS2	0.571394	7.46451	7.84843	4.16679e-14	3.37348e-13	21.1925
GDNF	0.608475	7.47863	7.8471	4.20501e-14	3.40272e-13	21.1835
FAM13B	0.574594	9.77636	7.8464	4.22536e-14	3.41747e-13	21.1788
PDK4	1.13435	8.62473	7.84612	4.2335e-14	3.42234e-13	21.1769
PEX7	-0.50607	9.44486	-7.84201	4.35474e-14	3.51158e-13	21.1491
NT5C3A	-0.554964	10.5843	-7.84029	4.40662e-14	3.55164e-13	21.1375
EIF5A	-0.562236	10.9361	-7.83597	4.53934e-14	3.65605e-13	21.1084
HOPX	0.598422	7.45765	7.83001	4.72924e-14	3.80598e-13	21.0681
PUS7	-0.502346	10.1375	-7.82526	4.8859e-14	3.9301e-13	21.0361
MOXD1	0.924442	9.30035	7.82235	4.98433e-14	4.00331e-13	21.0165
KRT8	-0.825771	12.0443	-7.822	4.99619e-14	4.01083e-13	21.0142
EFEMP1	0.940752	9.48715	7.82057	5.04561e-14	4.0485e-13	21.0045
CYP39A1	0.627031	8.31235	7.81547	5.22527e-14	4.19058e-13	20.9701
PRKACB	0.502336	9.12063	7.81322	5.30642e-14	4.25355e-13	20.955
HMGCS1	-0.700598	10.1238	-7.81174	5.36042e-14	4.29471e-13	20.9451
WLS	0.701463	9.95054	7.80591	5.5792e-14	4.46336e-13	20.9058
DNAJC2	-0.619313	7.79846	-7.8024	5.7148e-14	4.56506e-13	20.8822
BCL2L1	-0.645313	10.5463	-7.80014	5.80408e-14	4.63409e-13	20.867
HMGB2	-0.509626	10.8689	-7.79989	5.81378e-14	4.63955e-13	20.8653
SERPINF1	0.897734	10.1451	7.78991	6.22472e-14	4.9626e-13	20.7982
CDS1	-0.90518	10.2869	-7.78886	6.26975e-14	4.99604e-13	20.7912
ARHGAP6	0.595105	8.28018	7.78721	6.3408e-14	5.05016e-13	20.7801
GABRA5	0.743802	7.00595	7.77659	6.81821e-14	5.42239e-13	20.7088
RARRES2	0.850805	10.5698	7.77476	6.90419e-14	5.48537e-13	20.6965
CTIF	0.548607	8.93841	7.77309	6.98342e-14	5.54287e-13	20.6853
ARF1	-0.513323	8.52164	-7.7647	7.39529e-14	5.84969e-13	20.629
CTSO	0.697205	10.0589	7.76303	7.48008e-14	5.91387e-13	20.6178
KCNIP3	0.646741	8.14378	7.76034	7.61845e-14	6.01738e-13	20.5998
INAVA	-0.830128	10.933	-7.75817	7.73205e-14	6.10116e-13	20.5853
SLC25A4	0.731894	9.8892	7.75551	7.87343e-14	6.20968e-13	20.5675
LYPLA1	-0.593429	10.1659	-7.75492	7.90532e-14	6.23179e-13	20.5635
RAB31	0.758361	11.0964	7.75216	8.05564e-14	6.3472e-13	20.545
CCL19	1.43048	9.42281	7.75112	8.11313e-14	6.38628e-13	20.538
ERGIC3	-0.554694	10.0022	-7.75079	8.13094e-14	6.39718e-13	20.5359
MCRIP2	-0.55847	9.72444	-7.75045	8.15009e-14	6.40914e-13	20.5336
IDI1	-0.513409	9.92261	-7.7501	8.16952e-14	6.42129e-13	20.5312
BCL2	0.66315	7.67897	7.74785	8.29603e-14	6.51124e-13	20.5161
VAT1L	0.576726	8.20838	7.74624	8.38744e-14	6.5766e-13	20.5054
TAF4	-0.575274	8.96865	-7.74556	8.42613e-14	6.60373e-13	20.5009
GAS7	0.544928	8.49664	7.74487	8.46596e-14	6.63173e-13	20.4962
NPR3	0.576621	7.79515	7.74407	8.51233e-14	6.66484e-13	20.4909
PCDHGA9	0.54424	7.54508	7.74074	8.7078e-14	6.80799e-13	20.4686
C1S	0.936528	9.27857	7.74035	8.73092e-14	6.82277e-13	20.466
SBSPON	1.28178	8.31062	7.73713	8.9244e-14	6.9706e-13	20.4445
GJA1	0.830961	10.5422	7.73009	9.36229e-14	7.30557e-13	20.3974
TIMP3	0.880469	9.98835	7.72949	9.40076e-14	7.33205e-13	20.3934
C6orf132	-0.588716	8.88758	-7.72928	9.41423e-14	7.33902e-13	20.392
TAF1D	-0.501407	9.02546	-7.72891	9.43781e-14	7.35385e-13	20.3895
ZNF71	0.506791	8.12094	7.72294	9.82864e-14	7.64366e-13	20.3497
RAB11FIP4	-0.73064	8.00101	-7.72231	9.87118e-14	7.66937e-13	20.3455
IGSF9B	0.539644	7.32958	7.71838	1.01386e-13	7.87338e-13	20.3192
PCDH18	0.672108	9.45741	7.71643	1.02736e-13	7.96288e-13	20.3062
TFB2M	-0.682061	8.7915	-7.71406	1.04406e-13	8.08326e-13	20.2904
C21orf58	-0.607453	7.53075	-7.71229	1.0567e-13	8.17463e-13	20.2786
FBLN1	1.19654	10.7597	7.71201	1.05867e-13	8.18595e-13	20.2767
DNAJC22	-0.697055	9.34425	-7.71132	1.06363e-13	8.21807e-13	20.2721
UCHL5	-0.602844	8.7391	-7.70757	1.09109e-13	8.4165e-13	20.2471
OSBPL6	0.601177	7.75619	7.70564	1.10549e-13	8.52357e-13	20.2343
RBP7	0.67823	8.61703	7.70067	1.14345e-13	8.80785e-13	20.2011
TXNIP	0.731693	11.2283	7.69763	1.16726e-13	8.98266e-13	20.1809
B3GNT5	-0.676704	8.78212	-7.69576	1.18215e-13	9.09296e-13	20.1684
TMCC2	0.544928	7.53029	7.68932	1.23489e-13	9.48059e-13	20.1256
NDNF	0.789783	8.3479	7.68788	1.24701e-13	9.56452e-13	20.116
DHRS13	-0.526087	8.81514	-7.68693	1.25505e-13	9.61712e-13	20.1097
COLQ	0.679737	7.78906	7.68651	1.25863e-13	9.63994e-13	20.1069
MYO9A	0.537683	9.20033	7.67716	1.34094e-13	1.02607e-12	20.0447
ARHGAP39	-0.615741	9.21473	-7.67519	1.359e-13	1.0394e-12	20.0316
PCDHGC3	0.548056	7.67189	7.6748	1.3626e-13	1.04166e-12	20.029
OSR1	1.04426	8.15207	7.67335	1.37601e-13	1.05141e-12	20.0193
LIPI	0.573456	6.96393	7.67046	1.40318e-13	1.07166e-12	20.0002
NGF	0.593797	7.80221	7.66812	1.4256e-13	1.08724e-12	19.9846
CAMK1D	0.609452	7.78688	7.66723	1.43418e-13	1.09327e-12	19.9787
PHKG2	-0.517348	8.0697	-7.66436	1.46233e-13	1.11421e-12	19.9596
GNAZ	0.562423	8.33534	7.6635	1.47087e-13	1.12019e-12	19.9539
DTX3	0.637338	8.23789	7.66203	1.48558e-13	1.13086e-12	19.9441
ISLR2	0.712991	7.72474	7.65373	1.57121e-13	1.19436e-12	19.8891
PHLDA2	-0.663949	9.14192	-7.65341	1.57471e-13	1.19645e-12	19.8869
CAPZA1	-0.62425	10.7265	-7.64992	1.61225e-13	1.2244e-12	19.8638
FZD4	0.598392	9.71146	7.64799	1.63338e-13	1.23986e-12	19.851
ARHGAP27	-0.750472	8.44859	-7.64753	1.63846e-13	1.24314e-12	19.848
MXD3	-0.559167	8.6454	-7.6466	1.64881e-13	1.24982e-12	19.8418
STRIP2	-0.58033	7.81717	-7.64442	1.67326e-13	1.26717e-12	19.8274
CAMK1	0.621423	8.11746	7.64346	1.68413e-13	1.27363e-12	19.821
OVOL1	-0.78371	8.168	-7.64346	1.68416e-13	1.27363e-12	19.821
SOX17	0.525574	8.33128	7.64117	1.71031e-13	1.2928e-12	19.8059
CPQ	0.650094	9.37244	7.64089	1.71359e-13	1.29467e-12	19.804
DOCK11	0.687636	9.77133	7.6406	1.71698e-13	1.29663e-12	19.802
TMEM106C	-0.501179	11.0455	-7.63427	1.79189e-13	1.35194e-12	19.7601
CGNL1	0.881222	8.96872	7.63414	1.79347e-13	1.3525e-12	19.7593
IGFBP5	0.791633	10.594	7.63168	1.82347e-13	1.37384e-12	19.743
PPM1K	0.649229	9.19991	7.63044	1.83879e-13	1.38474e-12	19.7348
KIAA1522	-0.541061	10.233	-7.62791	1.87039e-13	1.40788e-12	19.718
HDAC4	0.634653	8.5034	7.6243	1.91649e-13	1.44058e-12	19.6941
PAM	0.581446	11.5514	7.62378	1.92312e-13	1.44489e-12	19.6908
PVALB	0.616307	7.25775	7.62333	1.92899e-13	1.44795e-12	19.6878
NOL10	-0.544534	8.35098	-7.6211	1.95815e-13	1.46916e-12	19.673
PDE9A	0.848623	8.14832	7.61765	2.0042e-13	1.50231e-12	19.6502
AGMAT	-0.749867	8.86126	-7.61708	2.01199e-13	1.50745e-12	19.6464
SGCG	0.696197	7.06182	7.61077	2.09924e-13	1.5721e-12	19.6048
NLGN4X	0.727775	7.37962	7.6105	2.10308e-13	1.57425e-12	19.603
PLEKHG4	-0.766123	9.11764	-7.60656	2.15961e-13	1.61506e-12	19.5769
CLDN11	0.880399	8.25941	7.59725	2.29904e-13	1.71695e-12	19.5155
XYLB	-0.514031	8.36388	-7.59339	2.35945e-13	1.75883e-12	19.4901
SERTAD4	0.920146	8.76521	7.59115	2.39536e-13	1.78251e-12	19.4753
DACT1	0.79701	9.14858	7.58814	2.44429e-13	1.81621e-12	19.4554
MYRIP	0.977501	8.02785	7.58302	2.52965e-13	1.87705e-12	19.4217
MPDU1	-0.569015	9.09564	-7.57911	2.59702e-13	1.92439e-12	19.3959
MTFP1	-0.586043	8.73952	-7.57774	2.62094e-13	1.94122e-12	19.3869
C1orf53	-0.811562	8.80891	-7.57361	2.69459e-13	1.99486e-12	19.3597
ADD2	0.606571	7.3125	7.56947	2.77042e-13	2.04877e-12	19.3325
ZNF287	0.553308	7.45388	7.56943	2.7712e-13	2.04877e-12	19.3322
ADCK5	-0.626742	8.87245	-7.56918	2.77588e-13	2.05129e-12	19.3306
ST8SIA3	0.556344	7.15087	7.56861	2.78638e-13	2.05811e-12	19.3269
EFHD1	0.827677	9.05729	7.56284	2.8963e-13	2.13539e-12	19.2889
WRAP53	-0.521474	8.75175	-7.56018	2.94836e-13	2.17279e-12	19.2714
GFRA3	0.855021	7.5766	7.55822	2.98743e-13	2.20058e-12	19.2585
NR2F2	0.543231	9.00205	7.55798	2.99219e-13	2.20308e-12	19.2569
GPT2	-0.715148	9.81994	-7.55782	2.99535e-13	2.2044e-12	19.2559
DAAM1	0.68814	9.54905	7.55682	3.01542e-13	2.21816e-12	19.2494
C14orf39	0.552004	6.93924	7.54619	3.23778e-13	2.37849e-12	19.1795
XPO5	-0.555421	9.36866	-7.54606	3.2406e-13	2.37948e-12	19.1787
EIF2B5	-0.549676	9.33854	-7.54532	3.25683e-13	2.38923e-12	19.1738
HIF3A	0.747563	7.36989	7.545	3.2637e-13	2.39318e-12	19.1717
FGF13	0.665602	7.96164	7.54161	3.33855e-13	2.44475e-12	19.1495
DIRAS1	0.645083	7.50079	7.53906	3.39591e-13	2.48337e-12	19.1328
UNC45B	0.593774	7.21949	7.53871	3.40387e-13	2.48807e-12	19.1305
MYO6	-0.545806	9.97517	-7.53716	3.43938e-13	2.51289e-12	19.1203
SYDE2	0.618053	7.8005	7.5336	3.52211e-13	2.57217e-12	19.097
HNRNPC	-0.57335	8.99548	-7.53257	3.5464e-13	2.58524e-12	19.0902
GIMAP7	0.772469	9.85272	7.53198	3.56044e-13	2.59431e-12	19.0863
ELAVL4	0.583859	7.41391	7.52943	3.62167e-13	2.63773e-12	19.0696
MLLT11	0.863217	9.31811	7.5195	3.8699e-13	2.81346e-12	19.0046
PLPPR4	0.595423	8.02796	7.519	3.88285e-13	2.82161e-12	19.0013
S100B	0.630453	7.0716	7.51713	3.93147e-13	2.85566e-12	18.9891
CES1	0.989982	8.44416	7.51562	3.9713e-13	2.88329e-12	18.9792
CCDC178	0.693421	7.6656	7.51286	4.04506e-13	2.93421e-12	18.9611
CHORDC1	-0.503518	9.80069	-7.509	4.15067e-13	3.00946e-12	18.9359
P2RX2	0.561629	7.59483	7.50501	4.26239e-13	3.0877e-12	18.9098
YPEL1	0.525527	8.13847	7.49857	4.44946e-13	3.21889e-12	18.8677
LOXL4	0.832364	8.00474	7.49814	4.46193e-13	3.22648e-12	18.8649
LAMB3	-0.670363	9.1488	-7.49541	4.54393e-13	3.28283e-12	18.8471
CLIC2	0.582451	8.98516	7.49426	4.57874e-13	3.3065e-12	18.8396
KIFC2	-0.615563	9.00132	-7.49249	4.63321e-13	3.34435e-12	18.828
EPCAM	-0.857546	10.8932	-7.48549	4.85388e-13	3.49583e-12	18.7823
PKM	-0.624334	10.0375	-7.48122	4.99369e-13	3.59013e-12	18.7545
TPMT	-0.545021	9.92457	-7.47701	5.13556e-13	3.69049e-12	18.727
SRSF1	-0.527667	10.0237	-7.47634	5.15844e-13	3.70528e-12	18.7226
ARFGAP1	-0.533629	9.97443	-7.47496	5.20582e-13	3.73765e-12	18.7137
DENND2A	0.726464	8.55437	7.47224	5.30079e-13	3.80415e-12	18.6959
CD1E	0.594512	7.65053	7.47077	5.35278e-13	3.83976e-12	18.6864
TMEM125	-0.818519	10.0547	-7.46516	5.55588e-13	3.98192e-12	18.6498
SEMA4G	-0.596453	8.99139	-7.46336	5.62273e-13	4.02805e-12	18.6381
LPAR1	0.563618	8.58198	7.46109	5.70805e-13	4.08735e-12	18.6233
MAP3K12	0.658006	8.22617	7.46041	5.73413e-13	4.10422e-12	18.6189
KLF12	0.65505	8.02941	7.45922	5.77939e-13	4.13113e-12	18.6111
SFN	-1.01408	10.1692	-7.45464	5.9579e-13	4.25684e-12	18.5813
BICC1	0.614429	8.42132	7.45347	6.00393e-13	4.28217e-12	18.5738
RFTN2	0.503748	8.51378	7.45024	6.13414e-13	4.37118e-12	18.5527
MAL	0.902569	8.25667	7.44267	6.44942e-13	4.58776e-12	18.5036
SH2D3A	-0.574367	8.66129	-7.43442	6.81159e-13	4.83477e-12	18.45
GXYLT2	0.697522	8.33148	7.426	7.20183e-13	5.10503e-12	18.3953
MAOB	0.825255	7.98344	7.4234	7.32708e-13	5.19154e-12	18.3784
ALPK3	0.685273	7.76067	7.41998	7.49433e-13	5.3054e-12	18.3563
PRIM2	-0.581075	7.38318	-7.41926	7.53029e-13	5.32619e-12	18.3516
KIRREL1	0.666185	8.00429	7.41775	7.60543e-13	5.37699e-12	18.3419
ANKRD29	0.836169	8.16833	7.41746	7.62016e-13	5.38505e-12	18.34
CITED2	0.584987	9.57386	7.41439	7.77622e-13	5.48814e-12	18.3201
METTL7A	0.847407	10.2417	7.40495	8.27672e-13	5.82866e-12	18.2589
BRINP3	0.864855	7.12225	7.4041	8.3229e-13	5.85608e-12	18.2535
CBFA2T3	0.501979	7.90357	7.40222	8.4269e-13	5.92667e-12	18.2413
DTX1	0.659912	8.26235	7.40215	8.43073e-13	5.92679e-12	18.2408
AP1M2	-0.694941	9.40449	-7.39983	8.56088e-13	6.01306e-12	18.2258
BMX	0.691079	7.54585	7.39901	8.60717e-13	6.04295e-12	18.2205
SDC1	-0.626233	9.29552	-7.39557	8.805e-13	6.17648e-12	18.1983
AVPR1A	0.536403	7.55195	7.39532	8.81952e-13	6.18398e-12	18.1966
GSPT2	0.886503	9.16778	7.3914	9.05035e-13	6.3376e-12	18.1713
FAM216B	0.636803	7.09867	7.39039	9.1107e-13	6.37536e-12	18.1648
HCN3	-0.530439	8.43699	-7.39037	9.11216e-13	6.37536e-12	18.1646
MACF1	0.528122	8.03048	7.3847	9.4586e-13	6.61102e-12	18.128
CCDC158	0.52118	7.03571	7.38466	9.46125e-13	6.61102e-12	18.1278
CTSF	0.697193	9.26315	7.38421	9.48918e-13	6.62768e-12	18.1249
IGF2BP2	-0.75415	10.3624	-7.38241	9.60266e-13	6.70404e-12	18.1132
LTBP4	0.709144	9.78412	7.37817	9.87405e-13	6.88756e-12	18.0859
MESD	-0.510378	8.05447	-7.37759	9.91224e-13	6.90824e-12	18.0821
IL3RA	0.571179	8.41234	7.37645	9.98665e-13	6.95711e-12	18.0748
ZNF671	0.57433	8.43261	7.37565	1.00391e-12	6.99065e-12	18.0696
SEMA3A	0.698813	8.63333	7.37143	1.03223e-12	7.17855e-12	18.0424
ITPKA	-1.08555	9.22892	-7.36946	1.04566e-12	7.26574e-12	18.0297
ACOX2	0.848888	9.04224	7.36717	1.06151e-12	7.37272e-12	18.0149
TRIM9	0.627764	7.6052	7.36673	1.06463e-12	7.39117e-12	18.0121
TMEM255A	0.791989	7.91164	7.36648	1.06635e-12	7.39992e-12	18.0105
CNTNAP3	0.598784	7.1685	7.36525	1.07503e-12	7.45702e-12	18.0025
CNNM4	-0.529112	9.04447	-7.36133	1.10306e-12	7.64158e-12	17.9773
RND2	0.655137	7.86711	7.35798	1.12763e-12	7.80845e-12	17.9557
SORCS3	0.600731	6.95729	7.35239	1.1698e-12	8.09008e-12	17.9197
RGL1	0.627202	10.1222	7.35143	1.17724e-12	8.13802e-12	17.9135
STAT5B	0.670122	8.75971	7.34439	1.23288e-12	8.50816e-12	17.8682
RTL8C	0.598635	10.6146	7.34159	1.25576e-12	8.65866e-12	17.8502
GLI2	0.634826	8.24169	7.34077	1.26252e-12	8.70155e-12	17.8449
DCT	0.52176	6.89581	7.33755	1.28943e-12	8.87569e-12	17.8243
SATB1	0.50577	8.8263	7.3353	1.30864e-12	9.00404e-12	17.8098
DDX27	-0.541273	10.2053	-7.33037	1.3516e-12	9.28783e-12	17.7781
CAPN15	-0.505118	9.10154	-7.31846	1.46116e-12	1.00279e-11	17.7017
ADGRL2	0.704078	8.08486	7.31808	1.46486e-12	1.0049e-11	17.6992
PTGDS	1.15567	9.3112	7.3166	1.47905e-12	1.01378e-11	17.6898
PAPLN	0.750204	8.91175	7.313	1.51436e-12	1.0371e-11	17.6666
KREMEN2	-0.757909	7.97431	-7.30685	1.57647e-12	1.0769e-11	17.6272
PLD4	0.638982	7.57685	7.3063	1.58219e-12	1.08035e-11	17.6237
LRRC18	0.55717	7.35674	7.3042	1.60397e-12	1.09476e-11	17.6103
TMEM71	0.669934	8.35129	7.30312	1.61534e-12	1.10159e-11	17.6034
SESN3	0.642008	7.74922	7.29957	1.65325e-12	1.12602e-11	17.5806
RNFT2	-0.686622	8.47194	-7.29899	1.65951e-12	1.12981e-11	17.5769
SLC22A18	-0.567425	8.91286	-7.29747	1.67612e-12	1.14063e-11	17.5672
PTMA	-0.52148	11.7866	-7.29546	1.6983e-12	1.15524e-11	17.5543
NANOS1	0.589648	7.66605	7.29436	1.71044e-12	1.16252e-11	17.5473
ZNF610	0.505119	7.56028	7.28754	1.78829e-12	1.21391e-11	17.5037
SV2A	0.644665	8.09225	7.27814	1.90138e-12	1.28797e-11	17.4436
SLC6A16	0.544889	7.82503	7.27475	1.94383e-12	1.31617e-11	17.4219
RAB3C	0.788101	7.52113	7.2744	1.9483e-12	1.31865e-11	17.4197
ZNF333	0.500118	7.87408	7.27225	1.97584e-12	1.33617e-11	17.4059
SNCG	0.61735	7.86089	7.26407	2.08382e-12	1.40684e-11	17.3538
DOK5	0.644344	7.78242	7.26363	2.0899e-12	1.41036e-11	17.3509
STK32A	0.554229	7.14479	7.25882	2.15634e-12	1.45338e-11	17.3203
MTA2	-0.630746	9.22488	-7.25636	2.19114e-12	1.4756e-11	17.3046
RBM14	-0.600167	9.0173	-7.24821	2.31037e-12	1.55266e-11	17.2527
GGT5	0.832881	8.57742	7.24643	2.33721e-12	1.56939e-11	17.2413
FAM162B	0.659834	8.80852	7.24488	2.36082e-12	1.58394e-11	17.2315
IGSF9	-0.845627	8.55121	-7.24236	2.39978e-12	1.60874e-11	17.2154
SLC16A7	0.621107	8.28511	7.23679	2.48811e-12	1.66519e-11	17.18
SEMA6C	0.503353	7.94594	7.23414	2.53133e-12	1.69272e-11	17.1632
ZFP82	0.626583	8.2136	7.23051	2.59172e-12	1.73167e-11	17.1401
GCSAML	0.588395	7.14731	7.22901	2.61695e-12	1.7478e-11	17.1306
GRHL2	-0.688397	9.3166	-7.22506	2.68498e-12	1.78883e-11	17.1054
PAMR1	0.742041	8.82194	7.22412	2.70126e-12	1.79891e-11	17.0995
ANO5	0.745423	7.99903	7.21613	2.84494e-12	1.88915e-11	17.0487
CD207	0.597425	7.51713	7.21391	2.88603e-12	1.91487e-11	17.0347
NRARP	-0.567342	10.1896	-7.21365	2.89104e-12	1.9174e-11	17.033
EZR	-0.538825	11.715	-7.21267	2.90941e-12	1.92879e-11	17.0268
NPY1R	0.827865	7.35915	7.21043	2.95182e-12	1.95531e-11	17.0126
CKB	0.95124	9.97365	7.20442	3.06897e-12	2.03208e-11	16.9745
CCDC8	0.518838	8.12963	7.20318	3.09367e-12	2.0476e-11	16.9666
HPSE2	0.560837	7.01885	7.20021	3.15371e-12	2.08307e-11	16.9478
PCDHB12	0.607144	7.75487	7.20007	3.15657e-12	2.08411e-11	16.9469
ULK2	0.576161	8.12388	7.19957	3.16677e-12	2.08999e-11	16.9437
PMAIP1	-0.633899	9.04557	-7.19775	3.20428e-12	2.11389e-11	16.9322
BACH2	0.521014	7.68965	7.19592	3.24242e-12	2.13818e-11	16.9206
SPHKAP	0.528769	7.0798	7.19416	3.27937e-12	2.16166e-11	16.9095
SRSF6	-0.625711	8.95176	-7.19265	3.31162e-12	2.18114e-11	16.8999
[truncated: 779 more rows]
