# Supplementary material for: Cross-talk of Three Molecular Subtypes of Telomere Maintenance Defines Clinical Characteristics and Tumor Microenvironment in Gastric Cancer
Source: J Cancer. 2024 Apr 15;15(10):3227–41. doi: 10.7150/jca.92207 (PMC11064253; doi:10.7150/jca.92207)
Supplement: Supplementary file 1 — Supplementary figures and tables. [file jcav15p3227s1.zip › Table S7.xlsx]

## Sheet: multicox
The genes of the OPscore model
coef	HR	HR.95L	HR.95H	pvalue
CALD1	0.130616	1.13953	1.00712	1.28935	0.0382124
PLAT	0.203169	1.22528	1.01979	1.47218	0.0300693
MYB	-0.169861	0.843782	0.735824	0.96758	0.0150241
INCENP	-0.31595	0.729096	0.564869	0.94107	0.015249
TUBB6	0.181969	1.19958	0.942669	1.5265	0.138918
